# Supplementary material for: Multi-omics analysis of organ-specific hormone distribution and molecular regulatory mechanisms in Cinnamomum burmanni
Source: Front Plant Sci. 2025 Sep 19;16:1662457. doi: 10.3389/fpls.2025.1662457 (PMC12491295; doi:10.3389/fpls.2025.1662457)
Supplement: Supplementary file 2 [file DataSheet2.zip › Supplementary Table 1.xlsx]

## Sheet: Sheet1
Supplementary Table 1. Linear equation and correlation coefficient of the standard curve for the detected hormones
Index	Class	RT	Equation	r	Weighting	LLOQ	ULOQ
ABA-GE	ABA	4.44	y = 8.22438e-4 x + 0.00384	0.99343	1 / x	5	500
ABA	ABA	5.26	y = 0.09891 x - 2.64722e-4	0.99923	1 / x	0.1	500
TRP	Auxin	3.36	y = 3115.60783 x + 27195.54529	0.99283	1 / x	1	10000
TRA	Auxin	3.63	y = 6.27044e4 x + 22927.35874	0.99323	1 / x	0.1	500
OxIAA	Auxin	4.21	y = 0.00599 x - 0.00131	0.99648	1 / x	1	500
IAA-Glc	Auxin	4.27	y = 2.32960e-5 x + 6.46645e-5	0.99218	1 / x	1	500
IAA-Asp	Auxin	4.28	y = 0.02425 x - 0.00848	0.99769	1 / x	0.1	500
IAM	Auxin	4.32	y = 0.02038 x + 0.00193	0.99558	1 / x	0.1	500
IAA-Glu	Auxin	4.39	y = 0.03141 x - 5.65893e-5	0.99963	1 / x	0.1	500
IAA-Gly	Auxin	4.41	y = 0.07344 x - 0.01036	0.9986	1 / x	1	500
ILA	Auxin	4.64	y = 0.00477 x - 3.42656e-4	0.99699	1 / x	2	500
IAA-Ala	Auxin	4.7	y = 0.12916 x - 0.00645	0.99956	1 / x	0.1	500
ICA	Auxin	4.77	y = 0.01282 x - 0.00237	0.99817	1 / x	0.5	500
ICAld	Auxin	4.9	y = 0.04094 x + 0.00293	0.99994	1 / x	0.1	500
IAA	Auxin	5.03	y = 0.01250 x + 1.35425e-4	0.99969	1 / x	0.2	500
IA	Auxin	5.25	y = 0.01389 x - 7.25574e-5	0.99699	1 / x	0.2	500
IAA-Val	Auxin	5.37	y = 0.18667 x - 0.00263	0.99955	1 / x	0.1	500
IPA	Auxin	5.45	y = 0.26992 x + 0.01582	0.99091	1 / x	0.1	500
IAA-Glu-diMe	Auxin	5.54	y = 0.02116 x - 4.82539e-4	0.99862	1 / x	0.5	500
IAA-Trp	Auxin	5.72	y = 0.12024 x + 6.48715e-4	0.99978	1 / x	0.1	500
IAA-Leu	Auxin	5.73	y = 0.30036 x - 0.00783	0.9984	1 / x	0.1	500
IBA	Auxin	5.76	y = 0.23345 x + 0.06125	0.99961	1 / x	0.2	500
IAN	Auxin	5.8	y = 0.09009 x + 0.00872	0.99956	1 / x	0.5	500
IAA-Phe	Auxin	5.82	y = 0.17206 x + 2.11408e-4	0.99965	1 / x	0.5	500
IAA-Val-Me	Auxin	6.08	y = 0.67094 x + 0.00895	0.99997	1 / x	0.1	500
MEIAA	Auxin	6.08	y = 0.02492 x - 5.44095e-4	0.99891	1 / x	0.2	500
IAA-Leu-Me	Auxin	6.41	y = 0.70131 x + 0.00321	0.99929	1 / x	0.1	500
IAA-Phe-Me	Auxin	6.46	y = 0.59695 x + 0.00212	0.99981	1 / x	0.1	500
tZOG	CK	2.99	y = 0.08292 x - 0.00321	0.9962	1 / x	0.2	500
tZ	CK	3.08	y = 0.15822 x + 0.00275	0.9965	1 / x	0.1	500
DZ	CK	3.17	y = 0.07538 x + 4.24899e-4	0.99371	1 / x	0.1	500
DHZ7G	CK	3.18	y = 0.35465 x + 0.00318	0.99241	1 / x	0.1	500
cZ	CK	3.24	y = 0.09480 x - 9.28497e-4	0.99341	1 / x	0.1	500
cZ9G	CK	3.27	y = 0.21994 x + 0.00108	0.99741	1 / x	0.1	500
DHZROG	CK	3.46	y = 0.14949 x - 3.11644e-4	0.99469	1 / x	0.1	500
cZROG	CK	3.49	y = 0.06647 x + 4.68785e-4	0.99711	1 / x	0.1	500
pT9G	CK	3.55	y = 0.10517 x - 0.00480	0.99659	1 / x	0.1	500
pT	CK	3.55	y = 0.03932 x - 5.99437e-4	0.99866	1 / x	0.2	500
DHZR	CK	3.57	y = 0.13557 x - 3.17224e-4	0.99803	1 / x	0.1	500
tZR	CK	3.57	y = 0.22569 x - 0.00287	0.99565	1 / x	0.1	500
cZR	CK	3.66	y = 0.17105 x + 0.00113	0.99671	1 / x	0.1	500
iP7G	CK	3.68	y = 0.25277 x - 0.00442	0.99712	1 / x	0.1	500
mT9G	CK	3.71	y = 0.11627 x + 3.23115e-4	0.99989	1 / x	0.1	500
mT	CK	3.71	y = 0.06792 x - 2.48889e-4	0.99862	1 / x	2	500
K	CK	3.78	y = 0.05551 x + 2.02439e-4	0.99964	1 / x	0.1	500
K9G	CK	3.78	y = 0.13710 x + 0.00134	0.99721	1 / x	0.1	500
BAP7G	CK	3.79	y = 0.32904 x + 7.78892e-4	0.99361	1 / x	0.1	500
pTR	CK	3.93	y = 0.11807 x - 0.00167	0.99568	1 / x	0.1	500
iP9G	CK	4.05	y = 0.23296 x + 7.18497e-4	0.99764	1 / x	0.1	500
mTR	CK	4.07	y = 0.19756 x + 0.00205	0.99656	1 / x	0.1	500
oT9G	CK	4.08	y = 0.11506 x + 1.80810e-4	0.99805	1 / x	0.1	500
IP	CK	4.1	y = 0.07970 x + 3.42411e-4	0.99837	1 / x	0.1	500
oT	CK	4.13	y = 0.12765 x + 8.57398e-4	0.9952	1 / x	0.1	500
KR	CK	4.2	y = 0.20060 x + 0.00110	0.99829	1 / x	0.1	500
BAP9G	CK	4.23	y = 0.27585 x + 0.00192	0.99787	1 / x	0.1	500
BAP	CK	4.28	y = 0.14798 x + 2.60913e-4	0.99543	1 / x	0.1	500
2CltZ	CK	4.39	y = 0.06042 x - 9.14882e-4	0.99793	1 / x	0.1	500
oTR	CK	4.45	y = 0.15802 x + 0.00116	0.99776	1 / x	0.1	500
IPR	CK	4.47	y = 0.07583 x + 7.96503e-4	0.99578	1 / x	0.1	500
2MeScZ	CK	4.48	y = 0.04046 x + 4.04907e-4	0.9956	1 / x	0.1	500
2MeScZR	CK	4.54	y = 0.20847 x + 8.03260e-4	0.99651	1 / x	0.1	500
BAPR	CK	4.63	y = 0.36558 x + 0.00181	0.99937	1 / x	0.1	500
2MeSiPR	CK	5.72	y = 0.02771 x - 9.34881e-6	0.9978	1 / x	0.1	500
2MeSiP	CK	5.81	y = 0.02601 x + 2.98170e-4	0.99972	1 / x	0.1	500
ACC	ETH	0.7	y = 9700.89434 x + 977.06712	0.99628	1 / x	1	500
GA3	GA	4.41	y = 0.06921 x - 0.00445	0.99821	1 / x	1	500
GA1	GA	4.44	y = 0.02379 x + 0.01241	0.99945	1 / x	2	500
GA19	GA	5.11	y = 0.05090 x + 0.00300	0.99939	1 / x	5	500
GA20	GA	5.31	y = 0.08879 x + 0.01458	0.99959	1 / x	2	500
GA53	GA	5.69	y = 0.10268 x + 0.03005	0.99443	1 / x	2	500
GA7	GA	6.06	y = 0.26759 x + 0.00223	0.99959	1 / x	1	500
GA4	GA	6.13	y = 0.07053 x + 0.00124	0.99995	1 / x	2	500
GA24	GA	6.31	y = 0.10135 x + 0.00112	0.99996	1 / x	2	500
GA15	GA	6.84	y = 0.07971 x + 0.00131	0.99973	1 / x	2	500
GA9	GA	6.85	y = 0.13186 x + 0.02231	0.99993	1 / x	2	500
JA	JA	5.77	y = 0.13818 x + 0.00387	0.99796	1 / x	0.2	500
JA-Val	JA	5.95	y = 1.06589 x + 0.00794	0.99511	1 / x	0.1	500
H2JA	JA	6.13	y = 0.17728 x + 0.01196	0.99954	1 / x	0.5	500
JA-ILE	JA	6.28	y = 0.57528 x + 0.00545	0.99617	1 / x	0.1	500
JA-Phe	JA	6.34	y = 0.74229 x + 0.00966	0.99589	1 / x	0.1	500
OPC-4	JA	6.36	y = 0.09808 x + 0.11645	0.99705	1 / x	2	500
MEJA	JA	6.88	y = 0.51447 x - 0.03881	0.99847	1 / x	0.2	500
OPC-6	JA	6.98	y = 0.07133 x + 0.04002	0.99783	1 / x	5	500
OPDA	JA	7.23	y = 2.29208 x + 0.08929	0.99658	1 / x	0.1	500
SAG	SA	3.56	y = 0.03065 x + 0.00200	0.99861	1 / x	1	10000
SA	SA	5.08	y = 0.11967 x + 0.06044	0.99833	1 / x	0.5	500
5DS	SL	7.48	y = 7934.72486 x - 12845.89827	0.99814	1 / x	2	500
ST	SL	N/A	y = 298.29575 x + 19700.64077	0.99326	1 / x	10	500
