# Supplementary material for: Multi-omics analysis of organ-specific hormone distribution and molecular regulatory mechanisms in Cinnamomum burmanni
Source: Front Plant Sci. 2025 Sep 19;16:1662457. doi: 10.3389/fpls.2025.1662457 (PMC12491295; doi:10.3389/fpls.2025.1662457)
Supplement: Supplementary file 2 [file DataSheet2.zip › Supplementary Table 2.xlsx]

## Sheet: primer sequences
Supplementary Table 2. Information of primers and qRT-PCR systems
ID	Sequence(5’- 3’)	Product Length(bp)
Actin-F	CAACCCAAAAGCCAACAGG	141
Actin-R	TCACCCGAGTCCAGAACAATAC
Cbur03G007900-F	CTAAGAACCACCCACGAAACT	92
Cbur03G007900-R	TCTCTCTCTCTCTCTCTCTCTCT
Cbur05G008030-F	CGAGACGAATGACAGAACCA	92
Cbur05G008030-R	GTGTGGAAGACGAGGATAGAAG
Cbur10G008890-F	GACAAGAGGCTCAAAGGAGATAC	105
Cbur10G008890-R	GCTGCTGCTGTTGTTGTTATT
Cbur10G025060-F	GATCACAGCAGTGGCATTTG	88
Cbur10G025060-R	CTCCCAGTTTCTCTTTCCTCTC
Cbur04G003980-F	ATGAGTCGACAGGAGGAGAA	105
Cbur04G003980-R	GCTTTAGCCCGAGAGGATATG
Cbur11G010450-F	GCTACCACGGATGAGGTTTATG	110
Cbur11G010450-R	TCAATCTCCTCTCCTCCATCTC
Cbur01G029630-F	CAGCCTTTCGTCTACCGATTT	119
Cbur01G029630-R	CATGGAAGCTCTCAGCCTTATC
Cbur03G017710-F	CCGTCAGAGGAGACCATAGAT	117
Cbur03G017710-R	ACGCTGTAGTTCCACCATTAC
Cbur07G000830-F	GAGAATGGCTCATCTGGAGAAA	105
Cbur07G000830-R	GCTCCATAGGCCACTGTAATC
Cbur11G010330-F	GAGGTGGACTCGGAGATATTTG	115
Cbur11G010330-R	TGTCTCCTTCCTCTCTCTTCTC
Cbur04G005370-F	CTGTTTGATGCTTTGGGAGATG	103
Cbur04G005370-R	CCACAGCCACTATGTTCCTAAT
Cbur10G026020-F	ACACTGGAGACGAACCATTTAG	101
Cbur10G026020-R	TGGTAGAATTTGCCTTCCTATGT

## Sheet: qRT-PCR systems
Supplementary Table 2. Information of primers and qRT-PCR systems
qRT-PCR systems
Bestar® SybrGreen qPCRmasterMix	5 μl
PCR Forward Primer（10μM）	0.25μl
PCR Reverse Primer（10μM）	0.25μl
cDNA	2μl
ddH2O	2.5μl
Total systems	10 μl
