# Supplementary material for: Multi-omics analysis of organ-specific hormone distribution and molecular regulatory mechanisms in Cinnamomum burmanni
Source: Front Plant Sci. 2025 Sep 19;16:1662457. doi: 10.3389/fpls.2025.1662457 (PMC12491295; doi:10.3389/fpls.2025.1662457)
Supplement: Supplementary file 2 [file DataSheet2.zip › Supplementary Table 3.xlsx]

## Sheet: shee1
Supplementary Table 3. Identification of hormone types and contents in Cinnamomum burmanni
Index	Compounds	Class	Q1 (Da)	Q3 (Da)	Molecular Weight	Ion mode	Formula	LEAF1	LEAF2	LEAF3	ROOT1	ROOT2	ROOT3	STEM1	STEM2	STEM3	cpd_ID	CAS	kegg_map
ABA-GE	ABA-glucosyl ester	ABA	425.2	263.3	426.189	Negative	C21H30O9	1260.9	422.244	1304.57	0	0	0	0	0	0	-	79199-48-7	-
ABA	Abscisic acid	ABA	263.1	153.1	264.136	Negative	C15H20O4	1825.57	1252.16	2376.16	42.8779	48.322	29.7113	1984.73	862.288	458.433	C06082	21293-29-8	ko00906,ko01100,ko01110,ko04075
IAA-Trp	Indole-3-acetyl-L-tryptophan	Auxin	360.007	203	361.143	Negative	C21H19N3O3	0.08571	0.30695	0.10915	0	0	0	0.2493	0.72014	0.47493	-	57105-53-0	-
IAA-Asp	Indole-3-acetyl-L-aspartic acid	Auxin	288.929	131.9	290.09	Negative	C14H14N2O5	0	4.84435	1.08302	0.82796	0	0	1.03744	0	0	-	2456-73-7	-
IPA	3-Indolepropionic acid	Auxin	190	130	189.079	Positive	C11H11NO2	5.21365	0.98747	2.6895	0	0	0	10.0973	3.5405	3.14893	-	830-96-6	-
ILA	Indole-3-lactic acid	Auxin	203.95	158	205.074	Negative	C11H11NO3	0	4.80363	0	0	0	0	0	0	0	-	1821-52-9	-
IBA	Indole-3-butyric acid	Auxin	204.3	130.2	203.095	Positive	C12H13NO2	0.59421	1.54949	0.49325	0.28758	0.86333	0.05342	1.46628	5.03775	3.59325	C11284	133-32-4	-
IA	3-Indoleacrylic acid	Auxin	188.061	170.1	187.063	Positive	C11H9NO2	0	0	4.30427	0.54196	0.75549	0	1.89908	2.38853	0	-	1204-06-4	-
IAA-Phe	N-(3-Indolylacetyl)-L-phenylalanine	Auxin	321.025	164.1	322.132	Negative	C19H18N2O3	0	0.27919	0	0	0	0	0	0	0	-	57105-50-7	-
IAA-Phe-Me	Indole-3-acetyl-L-phenylalanne methyle ester	Auxin	337.01	130.2	336.147	Positive	C20H20N2O3	0	0	0	0.03488	0	0	0	0	0	-	1060809-98-4	-
TRP	L-tryptophan	Auxin	205.063	188.1	204.09	Positive	C11H12N2O2	58123.4	73516.6	48181.3	11610.6	17087	36163.4	36442.8	53163.9	49006.3	C00078	73-22-3	ko00260,ko00380,ko00400,ko00901,ko00966,ko00970,ko00998,ko01100,ko01110,ko01210,ko01230,ko01240
TRA	Tryptamine	Auxin	161.102	144.1	160.1	Positive	C10H12N2	18.5346	648.811	9.62801	265.275	170.69	305.171	103.117	1093.94	45.4286	C00398	61-54-1	ko00380,ko00901,ko01100,ko01110
OxIAA	2-oxindole-3-acetic acid	Auxin	192.14	146.1	191.058	Positive	C10H9NO3	28.0359	48.8749	18.788	113.21	114.97	77.89	50.3486	25.7519	30.4842	-	2971-31-5	-
IAM	3-Indole acetamide	Auxin	175.072	130.1	174.079	Positive	C10H10N2O	0	9.79152	0	0	0.27699	0.16704	0	0	0	C02693	879-37-8	ko00380,ko01100
ICAld	Indole-3-carboxaldehyde	Auxin	146.1	91	145.053	Positive	C9H7NO	12.5262	290.396	7.72539	3.56818	4.85568	2.33248	4.56747	11.0474	7.03721	C08493	487-89-8	-
IAA	Indole-3-acetic acid	Auxin	176.1	130.1	175.063	Positive	C10H9NO2	11.3011	93.5011	14.6063	2.78313	1.77524	1.70147	15.8163	5.25382	5.13234	C00954	87-51-4	ko00380,ko01100,ko04075
IAN	3-Indoleacetonitrile	Auxin	157.037	130.1	156.069	Positive	C10H8N2	0.4365	0.84023	0.20247	0.1644	0.31472	0.15921	0.25837	0.20628	0.52621	-	771-51-7	-
ICA	Indole-3-carboxylic acid	Auxin	160	116.1	161.048	Negative	C9H7NO2	0.96944	93.5787	0.98945	1.34415	1.58558	1.09026	0.80063	1.72831	1.31308	C19837	771-50-6	-
IAA-Val-Me	Indole-3-acetyl-L-valine methyl ester	Auxin	289.208	130.1	288.147	Positive	C16H20N2O3	0	0	0	0.03145	0.02531	0.02078	0	0	0	-	1308991-15-2	-
IAA-Glu	Indole-3-acetyl glutamic acid	Auxin	302.97	145.9	304.106	Negative	C15H16N2O5	0	0	0	0	0.28116	0.34921	0	0	1.13979	-	57105-48-3	-
MEIAA	Methyl indole-3-acetate	Auxin	190.171	130	189.079	Positive	C11H11NO2	1.28311	47.128	1.29193	0.29767	0.49737	0.345	0.50995	0.67012	0.32115	-	1912-33-0	-
pT9G	4-[[(9-beta-D-Glucopyranosyl-9H-purin-6-yl)amino]methyl]phenol	CK	404.075	242.1	403.149	Positive	C18H21N5O6	0	0	0	1.30738	1.61392	1.30017	0	0	0	-	1046433-04-8	-
pT	para-Topolin	CK	242.104	136.2	241.096	Positive	C12H11N5O	0	0	0	0.53105	0.42445	0	0	0	0	-	80054-30-4	-
pTR	para-Topolin riboside	CK	374.066	242.2	373.139	Positive	C17H19N5O5	0	0	0	0	0	0	0	0.59904	0.73596	-	23666-24-2	-
2MeScZ	2-Methylthio-cis-zeatin	CK	266.154	182.2	265.1	Positive	C11H15N5OS	0	0.61932	0.19661	0	0	0	0.11856	0.09724	0.1378	-	52020-11-8	-
mTR	meta-Topolin riboside	CK	374.09	242.1	373.139	Positive	C17H19N5O5	0	0	0	0	0	0	0	0.36091	0.49666	-	110505-76-5	-
cZ9G	cis-Zeatin-9-glucoside	CK	382.099	220.1	381.165	Positive	C16H23N5O6	0	0	0	0	0	0	0	0.31	0	-	169565-72-4	-
oT9G	ortho-Topolin-9-glucoside	CK	404.011	136.2	403.149	Positive	C18H21N5O6	0	0	0	0	0	0	0.23183	0.38336	0.3216	-	160299-96-7	-
2MeSiP	2-Methylthio-N6-isopentenyladenine	CK	250.074	182.1	249.105	Positive	C11H15N5S	0	0	0	0	0	0	0	0	0.06871	-	20758-33-2	-
BAP7G	N6-Benzyladenine-7-glucoside	CK	388.081	226.2	387.154	Positive	C18H21N5O5	0	0	0	0	0	0	0.30978	0	0.2006	-	56159-42-3	-
DZ	Dihydrozeatin	CK	222	136.1	221.128	Positive	C10H15N5O	0	1.45232	0	0.45196	0	0	0	0	0	C02029	14894-18-9	ko00908,ko01110,ko04075
K	Kinetin	CK	216.042	81	215.081	Positive	C10H9N5O	0	5.13377	0	0	0	0	0	0	0	C08272	525-79-1	-
oT	ortho-Topolin	CK	242.067	136.1	241.096	Positive	C12H11N5O	0	0	0	0	0	0	0	0.10744	0	-	20366-83-0	-
mT	meta-Topolin	CK	242.07	107.1	241.096	Positive	C12H11N5O	0	0	0	0.86068	0.91856	0.40903	0	0	0	-	75737-38-1	-
2MeScZR	2-Methylthio-cis-zeatin riboside	CK	397.974	266.1	397.142	Positive	C16H23N5O5S	0.76181	4.76667	0.6506	0.05022	0.0425	0.03301	1.0349	0.94895	3.40347	-	52049-48-6	-
BAP	6-Benzyladenine	CK	226.051	91.1	225.101	Positive	C12H11N5	7.25025	0.65534	0.48903	52.5953	10.3052	65.1766	115.726	76.415	0.73307	C11263	1214-39-7	-
DHZ7G	Dihydrozeatin-7-glucoside	CK	384.2	222.1	383.18	Positive	C16H25N5O6	0.18917	0	0	0.13561	0.35536	0.11735	0.14533	0	0	-	91599-03-0	-
tZR	trans-Zeatin riboside	CK	352.2	219.9	351.154	Positive	C15H21N5O5	0.43143	0.56178	0.43316	0.4636	0.28445	0.50698	0.55387	0.21346	0.37371	C16431	6025-53-2	ko00908,ko01110
mT9G	meta-Topolin-9-glucoside	CK	404.063	242.3	403.149	Positive	C18H21N5O6	8.2886	4.65288	6.174	0	0	0	0.53142	0.57953	0.61755	-	179528-30-4	-
BAPR	6-Benzyladenosine	CK	358.079	226.1	357.144	Positive	C17H19N5O4	0.28313	0	0	0.36277	1.08497	0.12324	0.02437	0	0	-	4294-16-0	-
cZR	cis-Zeatin riboside	CK	352.135	220.1	351.154	Positive	C15H21N5O5	0.63014	1.7583	0.38601	0.17417	0.03645	0.05659	0.19563	0.09056	0.21853	C16449	15896-46-5	ko00908,ko01110
cZ	cis-Zeatin	CK	220.3	136.1	219.112	Positive	C10H13N5O	0.16266	0.53575	0.1012	1.06882	2.37933	2.53611	0.17358	0.3139	0.19567	C15545	32771-64-5	ko00908,ko01100,ko01110
DHZROG	Dihydrozeatin-O-glucoside riboside	CK	516.128	222.1	515.223	Positive	C21H33N5O10	0.23728	0.35246	0.19012	0	0	0	0.40809	0.49813	0.34512	-	62512-95-2	-
tZOG	trans-Zeatin-O-glucoside	CK	382.088	220.2	381.165	Positive	C16H23N5O6	1.02944	1.97789	0.97656	2.55839	11.242	4.15901	3.9535	3.63751	5.08473	C03423	56329-06-7	ko00908,ko01110
cZROG	cis-Zeatin-O-glucoside riboside	CK	514.142	382	513.207	Positive	C21H31N5O10	0.42453	0.6926	0.56893	0.50805	0.63862	0.57758	3.12943	1.39855	2.21326	-	125225-72-1	-
oTR	ortho-Topolin riboside	CK	374.065	136	373.139	Positive	C17H19N5O5	0	0	0	0.81921	1.06546	0.93057	0	0.0535	0.05663	-	50868-58-1	-
DHZR	Dihydrozeatin ribonucleoside	CK	353.993	222	353.17	Positive	C15H23N5O5	0	0	0	0	0	0.08916	0	0.05704	0.07484	C16447	22663-55-4	ko00908,ko01110
KR	Kinetin riboside	CK	348.067	216.2	347.123	Positive	C15H17N5O5	0	0	0.20968	0.65807	1.15287	0.66126	0	0	0	-	4338-47-0	-
IP	N6-isopentenyladenine	CK	204.3	136	203.117	Positive	C10H13N5	0.84512	0.30686	0.24592	0.1718	0.08844	0.05304	1.28386	0.66926	0.97384	-	2365-40-4	-
iP9G	N6-Isopentenyl-adenine-9-glucoside	CK	366.113	204.1	365.17	Positive	C16H23N5O5	3.11087	1.21005	2.02608	0	0	0	0.28709	0.11713	0.1692	-	83087-94-9	-
tZ	trans-Zeatin	CK	220.2	136.1	219.112	Positive	C10H13N5O	0.0744	0	0.06124	0	0	0	0.12274	0.05618	0.12086	C00371	1637-39-4	ko00908,ko01100,ko01110,ko04075
BAP9G	N6-Benzyladenine-9-glucoside	CK	388.08	226.1	387.154	Positive	C18H21N5O5	0	0	0	0.23965	0.28424	0.41021	0	0.09126	0.10236	-	4294-17-1	-
IPR	N6-isopentenyladenosine	CK	336.2	204.2	335.159	Positive	C15H21N5O4	6.25387	4.76087	3.04079	1.06585	0.26705	0.17528	1.32643	0.21905	0.53229	C04432	7724-76-7	ko00908,ko01100,ko01110
ACC	1-Aminocyclopropanecarboxylic acid	ETH	102.2	56	101.048	Positive	C4H7NO2	175.002	116.659	239.93	335.648	215.86	569.044	135.071	128.814	156.871	-	22059-21-8	-
GA9	Gibberellin A9	GA	315.1	270.9	316.167	Negative	C19H24O4	0.232	0	0	0	0	0	0	0	0	C11863	427-77-0	ko00904,ko01100,ko01110
GA24	Gibberellin A24	GA	345.1	257.1	346.178	Negative	C20H26O5	0	0	0	0	0	0.25533	1.02213	0	0	C11861	19427-32-8	ko00904,ko01100,ko01110
GA20	Gibberellin A20	GA	331.3	287	332.162	Negative	C19H24O5	10.8413	7.25785	4.13639	0	0	0	0	0	0	C02035	19143-87-4	ko00904,ko01100,ko01110
GA19	Gibberellin A19	GA	361.2	273.2	362.173	Negative	C20H26O6	0	0	0	0.4235	0	1.09544	0	0	0	C02034	6980-44-5	ko00904,ko01100,ko01110
GA1	Gibberellin A1	GA	347	259	348.157	Negative	C19H24O6	0	0	0	6.49267	5.0403	6.23528	0	0	0	C00859	545-97-1	ko00904,ko01100,ko01110,ko04075
GA15	Gibberellin A15	GA	329.1	131	330.183	Negative	C20H26O4	1.26804	0.64645	0.9025	0	0	0	0.57938	1.20477	1.06093	C14162	13744-18-8	-
GA3	Gibberellin A3	GA	345	239	346.142	Negative	C19H22O6	0	0	1.69362	0	0.82453	0	1.62501	3.47865	2.71776	C01699	77-06-5	ko00904,ko01110
JA-Phe	N-[(-)-Jasmonoyl]-(l)-phenalanine	JA	358.169	120.2	357.194	Positive	C21H27NO4	1.4585	1.55935	1.09385	0.57783	0.33447	0.48774	0.41719	1.41316	2.67303	-	120303-53-9	-
MEJA	Methyl jasmonate	JA	225.2	151.2	224.141	Positive	C13H20O3	3.29151	1.76131	3.66377	0	0	0	0	0	0	C11512	39924-52-2	ko00592,ko01110
H2JA	Dihydrojasmonic acid	JA	211.1	59	212.141	Negative	C12H20O3	1.22044	1.4087	0.98226	0.39963	0.55281	0.0459	0.46248	0.51832	0.16164	-	3572-64-3	-
OPC-6	3-oxo-2-(2-(Z)-Pentenyl)cyclopentane-1-hexanoic acid	JA	267.2	249.2	266.188	Positive	C16H26O3	0	49.3591	0	12.849	26.9157	13.4815	0	0	0	-	136768-22-4	-
JA	Jasmonic acid	JA	209.1	58.8	210.126	Negative	C12H18O3	70.9871	328.694	250.345	51.8018	75.2316	4.10869	10.9115	25.8015	4.90324	C08491	3572-66-5	ko00592,ko01100,ko01110,ko04075
JA-ILE	Jasmonoyl-L-isoleucine	JA	322.4	129.7	323.21	Negative	C18H29NO4	49.6763	146.927	144.629	13.2167	13.5256	0.95726	7.05543	7.97288	4.23879	C18699	12330-92-9	ko04075
JA-Val	N-[(-)-Jasmonoyl]-(L)-valine	JA	308.049	116	309.194	Negative	C17H27NO4	4.48821	15.3666	14.359	1.0122	1.23085	0.09336	0.3546	1.68334	0.38214	-	120303-51-7	-
OPDA	cis(+)-12-Oxophytodienoic acid	JA	293.1	275.2	292.204	Positive	C18H28O3	11.1842	90.6145	5.47827	15.0372	8.53621	4.59239	3.26544	10.2933	4.60487	-	5074224-79-7	-
OPC-4	3-oxo-2-(2-(Z)-Pentenyl) cyclopentane-1-butyric acid	JA	239.136	221.3	238.157	Positive	C14H22O3	0	109.989	0	10.9645	6.75528	0	0	0	0	-	136845-17-5	-
SA	Salicylic acid	SA	137	93	138.032	Negative	C7H6O3	95.6954	118.019	71.5966	7.5862	15.2571	7.69748	194.133	871.083	810.602	C00805	69-72-7	ko00360,ko01100,ko01110,ko04075
SAG	Salicylic acid 2-O-β-glucoside	SA	299.2	137	300.085	Negative	C13H16O8	7563.33	1133.02	2579.4	79.0234	53.4602	65.8311	2086.69	887.774	304.834	-	10366-91-3	-
