# Supplementary material for: Multi-omics analysis of organ-specific hormone distribution and molecular regulatory mechanisms in Cinnamomum burmanni
Source: Front Plant Sci. 2025 Sep 19;16:1662457. doi: 10.3389/fpls.2025.1662457 (PMC12491295; doi:10.3389/fpls.2025.1662457)
Supplement: Supplementary file 2 [file DataSheet2.zip › Supplementary Table 4.xlsx]

## Sheet: sheet1
Supplementary Table 4. Types and contents of significantly differential hormones in various organs of Cinnamomum burmanni
Index	Compounds	Class	High expression site	LEAF1	LEAF2	LEAF3	ROOT1	ROOT2	ROOT3	STEM1	STEM2	STEM3	cpd_ID	CAS	kegg_map	LEAF_vs_ROOT_Fold_Change	LEAF_vs_ROOT_Log2FC	LEAF_vs_ROOT_Type	LEAF_vs_STEM_Fold_Change	LEAF_vs_STEM_Log2FC	LEAF_vs_STEM_Type	STEM_vs_ROOT_Fold_Change	STEM_vs_ROOT_Log2FC	STEM_vs_ROOT_Type
ABA-GE	ABA-glucosyl ester	ABA	LEAF	1260.9	422.244	1304.57	0	0	0	0	0	0	-	79199-48-7	-	0	-inf	down	0	-inf	down	--	--	--
ABA	Abscisic acid	ABA	LEAF	1825.57	1252.16	2376.16	42.8779	48.322	29.7113	1984.73	862.288	458.433	C06082	21293-29-8	ko00906,ko01100,ko01110,ko04075	0.0221697	-5.49527	down	--	--	--	0.0365794	-4.77283	down
IAA-Trp	Indole-3-acetyl-L-tryptophan	Auxin	STEM	0.08571	0.30695	0.10915	0	0	0	0.2493	0.72014	0.47493	-	57105-53-0	-	0	-inf	down	2.87832	1.52523	up	0	-inf	down
IAA-Asp	Indole-3-acetyl-L-aspartic acid	Auxin	LEAF	0	4.84435	1.08302	0.82796	0	0	1.03744	0	0	-	2456-73-7	-	0.139684	-2.83976	down	0.175025	-2.51436	down	--	--	--
IPA	3-Indolepropionic acid	Auxin	STEM	5.21365	0.98747	2.6895	0	0	0	10.0973	3.5405	3.14893	-	830-96-6	-	0	-inf	down	--	--	--	0	-inf	down
ILA	Indole-3-lactic acid	Auxin	LEAF	0	4.80363	0	0	0	0	0	0	0	-	1821-52-9	-	0	-inf	down	0	-inf	down	--	--	--
IBA	Ion mode	Auxin	STEM	0.59421	1.54949	0.49325	0.28758	0.86333	0.05342	1.46628	5.03775	3.59325	C11284	133-32-4	-	0.456713	-1.13064	down	3.82915	1.93702	up	0.119273	-3.06766	down
IA	3-Indoleacrylic acid	Auxin	LEAF	0	0	4.30427	0.54196	0.75549	0	1.89908	2.38853	0	-	1204-06-4	-	0.301433	-1.73009	down	--	--	--	0.302604	-1.72449	down
IAA-Phe	N-(3-Indolylacetyl)-L-phenylalanine	Auxin	LEAF	0	0.27919	0	0	0	0	0	0	0	-	57105-50-7	-	0	-inf	down	0	-inf	down	--	--	--
IAA-Phe-Me	Indole-3-acetyl-L-phenylalanne methyle ester	Auxin	ROOT	0	0	0	0.03488	0	0	0	0	0	-	1060809-98-4	-	inf	inf	up	--	--	--	inf	inf	up
TRP	L-tryptophan	Auxin	LEAF	58123.4	73516.6	48181.3	11610.6	17087	36163.4	36442.8	53163.9	49006.3	C00078	73-22-3	ko00260,ko00380,ko00400,ko00901,ko00966,ko00970,ko00996,ko00999,ko01100,ko01110,ko01210,ko01230,ko01240	0.360697	-1.47114	down	--	--	--	0.467929	-1.09564	down
OxIAA	2-oxindole-3-acetic acid	Auxin	ROOT	28.0359	48.8749	18.788	113.21	114.97	77.89	50.3486	25.7519	30.4842	-	2971-31-5	-	3.19827	1.67729	up	--	--	--	2.87162	1.52187	up
IAM	3-Indole acetamide	Auxin	LEAF	0	9.79152	0	0	0.27699	0.16704	0	0	0	C02693	879-37-8	ko00380,ko01100	0.0453484	-4.4628	down	0	-inf	down	inf	inf	up
ICAld	Indole-3-carboxaldehyde	Auxin	LEAF	12.5262	290.396	7.72539	3.56818	4.85568	2.33248	4.56747	11.0474	7.03721	C08493	487-89-8	-	0.0346256	-4.85202	down	0.0729189	-3.77756	down	0.474851	-1.07445	down
IAA	Indole-3-acetic acid	Auxin	LEAF	11.3011	93.5011	14.6063	2.78313	1.77524	1.70147	15.8163	5.25382	5.13234	C00954	87-51-4	ko00380,ko01100,ko04075	0.0524238	-4.25364	down	0.219435	-2.18813	down	0.238903	-2.0655	down
IAN	3-Indoleacetonitrile	Auxin	LEAF	0.4365	0.84023	0.20247	0.1644	0.31472	0.15921	0.25837	0.20628	0.52621	-	771-51-7	-	0.431537	-1.21244	down	--	--	--	--	--	--
ICA	Indole-3-carboxylic acid	Auxin	LEAF	0.96944	93.5787	0.98945	1.34415	1.58558	1.09026	0.80063	1.72831	1.31308	C19837	771-50-6	-	0.0420776	-4.5708	down	0.0402148	-4.63613	down	--	--	--
IAA-Val-Me	Indole-3-acetyl-L-valine methyl ester	Auxin	ROOT	0	0	0	0.03145	0.02531	0.02078	0	0	0	-	1308991-15-2	-	inf	inf	up	--	--	--	inf	inf	up
IAA-Glu	Indole-3-acetyl glutamic acid	Auxin	ROOT	0	0	0	0	0.28116	0.34921	0	0	1.13979	-	57105-48-3	-	inf	inf	up	inf	inf	up	--	--	--
MEIAA	Methyl indole-3-acetate	Auxin	LEAF	1.28311	47.128	1.29193	0.29767	0.49737	0.345	0.50995	0.67012	0.32115	-	1912-33-0	-	0.022937	-5.44618	down	0.0302038	-5.04913	down	--	--	--
pT9G	4-[[(9-beta-D-Glucopyranosyl-9H-purin-6-yl)amino]methyl]phenol	CK	ROOT	0	0	0	1.30738	1.61392	1.30017	0	0	0	-	1046433-04-8	-	inf	inf	up	--	--	--	inf	inf	up
pT	para-Topolin	CK	ROOT	0	0	0	0.53105	0.42445	0	0	0	0	-	80054-30-4	-	inf	inf	up	--	--	--	inf	inf	up
pTR	para-Topolin riboside	CK	STEM	0	0	0	0	0	0	0	0.59904	0.73596	-	23666-24-2	-	--	--	--	inf	inf	up	0	-inf	down
2MeScZ	2-Methylthio-cis-zeatin	CK	LEAF	0	0.61932	0.19661	0	0	0	0.11856	0.09724	0.1378	-	52020-11-8	-	0	-inf	down	0.433371	-1.20633	down	0	-inf	down
mTR	meta-Topolin riboside	CK	STEM	0	0	0	0	0	0	0	0.36091	0.49666	-	110505-76-5	-	--	--	--	inf	inf	up	0	-inf	down
cZ9G	cis-Zeatin-9-glucoside	CK	STEM	0	0	0	0	0	0	0	0.31	0	-	169565-72-4	-	--	--	--	inf	inf	up	0	-inf	down
oT9G	ortho-Topolin-9-glucoside	CK	STEM	0	0	0	0	0	0	0.23183	0.38336	0.3216	-	160299-96-7	-	--	--	--	inf	inf	up	0	-inf	down
2MeSiP	2-Methylthio-N6-isopentenyladenine	CK	STEM	0	0	0	0	0	0	0	0	0.06871	-	20758-33-2	-	--	--	--	inf	inf	up	0	-inf	down
BAP7G	N6-Benzyladenine-7-glucoside	CK	STEM	0	0	0	0	0	0	0.30978	0	0.2006	-	56159-42-3	-	--	--	--	inf	inf	up	0	-inf	down
DZ	Dihydrozeatin	CK	LEAF	0	1.45232	0	0.45196	0	0	0	0	0	C02029	14894-18-9	ko00908,ko01110,ko04075	0.311199	-1.68409	down	0	-inf	down	inf	inf	up
K	Kinetin	CK	LEAF	0	5.13377	0	0	0	0	0	0	0	C08272	525-79-1	-	0	-inf	down	0	-inf	down	--	--	--
oT	ortho-Topolin	CK	STEM	0	0	0	0	0	0	0	0.10744	0	-	20366-83-0	-	--	--	--	inf	inf	up	0	-inf	down
mT	meta-Topolin	CK	ROOT	0	0	0	0.86068	0.91856	0.40903	0	0	0	-	75737-38-1	-	inf	inf	up	--	--	--	inf	inf	up
2MeScZR	2-Methylthio-cis-zeatin riboside	CK	LEAF	0.76181	4.76667	0.6506	0.05022	0.0425	0.03301	1.0349	0.94895	3.40347	-	52049-48-6	-	0.0203477	-5.61899	down	--	--	--	0.0233381	-5.42117	down
BAP	6-Benzyladenine	CK	STEM	7.25025	0.65534	0.48903	52.5953	10.3052	65.1766	115.726	76.415	0.73307	C11263	1214-39-7	-	15.257	3.9314	up	22.9759	4.52205	up	--	--	--
DHZ7G	Dihydrozeatin-7-glucoside	CK	ROOT	0.18917	0	0	0.13561	0.35536	0.11735	0.14533	0	0	-	91599-03-0	-	3.21573	1.68515	up	--	--	--	4.18578	2.0655	up
mT9G	meta-Topolin-9-glucoside	CK	LEAF	8.2886	4.65288	6.174	0	0	0	0.53142	0.57953	0.61755	-	179528-30-4	-	0	-inf	down	0.0904241	-3.46715	down	0	-inf	down
BAPR	6-Benzyladenosine	CK	ROOT	0.28313	0	0	0.36277	1.08497	0.12324	0.02437	0	0	-	4294-16-0	-	5.54862	2.47213	up	0.0860735	-3.53829	down	64.4637	6.01041	up
cZR	cis-Zeatin riboside	CK	LEAF	0.63014	1.7583	0.38601	0.17417	0.03645	0.05659	0.19563	0.09056	0.21853	C16449	15896-46-5	ko00908,ko01110	0.096311	-3.37616	down	0.181917	-2.45865	down	--	--	--
cZ	cis-Zeatin	CK	ROOT	0.16266	0.53575	0.1012	1.06882	2.37933	2.53611	0.17358	0.3139	0.19567	C15545	32771-64-5	ko00908,ko01100,ko01110	7.48397	2.9038	up	--	--	--	8.7598	3.1309	up
DHZROG	Dihydrozeatin-O-glucoside riboside	CK	STEM	0.23728	0.35246	0.19012	0	0	0	0.40809	0.49813	0.34512	-	62512-95-2	-	0	-inf	down	--	--	--	0	-inf	down
tZOG	trans-Zeatin-O-glucoside	CK	STEM	1.02944	1.97789	0.97656	2.55839	11.242	4.15901	3.9535	3.63751	5.08473	C03423	56329-06-7	ko00908,ko01110	4.50801	2.17249	up	3.18175	1.66982	up	--	--	--
cZROG	cis-Zeatin-O-glucoside riboside	CK	STEM	0.42453	0.6926	0.56893	0.50805	0.63862	0.57758	3.12943	1.39855	2.21326	-	125225-72-1	-	--	--	--	3.99822	1.99936	up	0.255776	-1.96705	down
oTR	ortho-Topolin riboside	CK	ROOT	0	0	0	0.81921	1.06546	0.93057	0	0.0535	0.05663	-	50868-58-1	-	inf	inf	up	inf	inf	up	25.5629	4.67598	up
DHZR	Dihydrozeatin ribonucleoside	CK	STEM	0	0	0	0	0	0.08916	0	0.05704	0.07484	C16447	22663-55-4	ko00908,ko01110	inf	inf	up	inf	inf	up	--	--	--
KR	Kinetin riboside	CK	ROOT	0	0	0.20968	0.65807	1.15287	0.66126	0	0	0	-	4338-47-0	-	11.7903	3.55953	up	0	-inf	down	inf	inf	up
IP	N6-isopentenyladenine	CK	STEM	0.84512	0.30686	0.24592	0.1718	0.08844	0.05304	1.28386	0.66926	0.97384	-	2365-40-4	-	0.224108	-2.15774	down	2.09383	1.06614	up	0.107033	-3.22388	down
iP9G	N6-Isopentenyl-adenine-9-glucoside	CK	LEAF	3.11087	1.21005	2.02608	0	0	0	0.28709	0.11713	0.1692	-	83087-94-9	-	0	-inf	down	0.090345	-3.46841	down	0	-inf	down
tZ	trans-Zeatin	CK	STEM	0.0744	0	0.06124	0	0	0	0.12274	0.05618	0.12086	C00371	1637-39-4	ko00908,ko01100,ko01110,ko04075	0	-inf	down	2.21012	1.14412	up	0	-inf	down
BAP9G	N6-Benzyladenine-9-glucoside	CK	ROOT	0	0	0	0.23965	0.28424	0.41021	0	0.09126	0.10236	-	4294-17-1	-	inf	inf	up	inf	inf	up	4.8244	2.27035	up
IPR	N6-isopentenyladenosine	CK	LEAF	6.25387	4.76087	3.04079	1.06585	0.26705	0.17528	1.32643	0.21905	0.53229	C04432	7724-76-7	ko00908,ko01100,ko01110	0.107302	-3.22026	down	0.147826	-2.75803	down	--	--	--
ACC	1-Aminocyclopropanecarboxylic acid	ETH	ROOT	175.002	116.659	239.93	335.648	215.86	569.044	135.071	128.814	156.871	-	22059-21-8	-	2.10792	1.07582	up	--	--	--	2.66319	1.41316	up
GA9	Gibberellin A9	GA	LEAF	0.232	0	0	0	0	0	0	0	0	C11863	427-77-0	ko00904,ko01100,ko01110	0	-inf	down	0	-inf	down	--	--	--
GA24	Gibberellin A24	GA	STEM	0	0	0	0	0	0.25533	1.02213	0	0	C11861	19427-32-8	ko00904,ko01100,ko01110	inf	inf	up	inf	inf	up	0.249802	-2.00114	down
GA20	Gibberellin A20	GA	LEAF	10.8413	7.25785	4.13639	0	0	0	0	0	0	C02035	19143-87-4	ko00904,ko01100,ko01110	0	-inf	down	0	-inf	down	--	--	--
GA19	Gibberellin A19	GA	ROOT	0	0	0	0.4235	0	1.09544	0	0	0	C02034	6980-44-5	ko00904,ko01100,ko01110	inf	inf	up	--	--	--	inf	inf	up
GA1	Gibberellin A1	GA	ROOT	0	0	0	6.49267	5.0403	6.23528	0	0	0	C00859	545-97-1	ko00904,ko01100,ko01110,ko04075	inf	inf	up	--	--	--	inf	inf	up
GA15	Gibberellin A15	GA	STEM	1.26804	0.64645	0.9025	0	0	0	0.57938	1.20477	1.06093	C14162	13744-18-8	-	0	-inf	down	--	--	--	0	-inf	down
GA3	Gibberellin A3	GA	STEM	0	0	1.69362	0	0.82453	0	1.62501	3.47865	2.71776	C01699	77-06-5	ko00904,ko01110	0.486845	-1.03847	down	4.61817	2.20732	up	0.105419	-3.24579	down
JA-Phe	N-[(-)-Jasmonoyl]-(l)-phenalanine	JA	STEM	1.4585	1.55935	1.09385	0.57783	0.33447	0.48774	0.41719	1.41316	2.67303	-	120303-53-9	-	0.340501	-1.55427	down	--	--	--	0.310886	-1.68554	down
MEJA	Methyl jasmonate	JA	LEAF	3.29151	1.76131	3.66377	0	0	0	0	0	0	C11512	39924-52-2	ko00592,ko01110	0	-inf	down	0	-inf	down	--	--	--
H2JA	Dihydrojasmonic acid	JA	LEAF	1.22044	1.4087	0.98226	0.39963	0.55281	0.0459	0.46248	0.51832	0.16164	-	3572-64-3	-	0.276441	-1.85496	down	0.316343	-1.66044	down	--	--	--
OPC-6	3-oxo-2-(2-(Z)-Pentenyl)cyclopentane-1-hexanoic acid	JA	ROOT	0	49.3591	0	12.849	26.9157	13.4815	0	0	0	-	136768-22-4	-	--	--	--	0	-inf	down	inf	inf	up
JA	Jasmonic acid	JA	LEAF	70.9871	328.694	250.345	51.8018	75.2316	4.10869	10.9115	25.8015	4.90324	C08491	3572-66-5	ko00592,ko01100,ko01110,ko04075	0.201749	-2.30937	down	0.0640225	-3.96528	down	3.15122	1.65591	up
JA-ILE	Jasmonoyl-L-isoleucine	JA	LEAF	49.6763	146.927	144.629	13.2167	13.5256	0.95726	7.05543	7.97288	4.23879	C18699	12330-92-9	ko04075	0.081175	-3.62282	down	0.0564633	-4.14654	down	--	--	--
JA-Val	N-[(-)-Jasmonoyl]-(L)-valine	JA	LEAF	4.48821	15.3666	14.359	1.0122	1.23085	0.09336	0.3546	1.68334	0.38214	-	120303-51-7	-	0.0682885	-3.87221	down	0.070734	-3.82145	down	--	--	--
OPDA	cis(+)-12-Oxophytodienoic acid	JA	LEAF	11.1842	90.6145	5.47827	15.0372	8.53621	4.59239	3.26544	10.2933	4.60487	-	5074224-79-7	-	0.262552	-1.92932	down	0.169315	-2.56222	down	--	--	--
OPC-4	3-oxo-2-(2-(Z)-Pentenyl) cyclopentane-1-butyric acid	JA	LEAF	0	109.989	0	10.9645	6.75528	0	0	0	0	-	136845-17-5	-	0.161105	-2.63392	down	0	-inf	down	inf	inf	up
SA	Salicylic acid	SA	STEM	95.6954	118.019	71.5966	7.5862	15.2571	7.69748	194.133	871.083	810.602	C00805	69-72-7	ko00996,ko01100,ko01110,ko04075	0.107044	-3.22373	down	6.57464	2.71691	up	0.0162813	-5.94064	down
SAG	Salicylic acid 2-O-β-glucoside	SA	LEAF	7563.33	1133.02	2579.4	79.0234	53.4602	65.8311	2086.69	887.774	304.834	-	10366-91-3	-	0.0175877	-5.82929	down	0.290827	-1.78177	down	0.0604748	-4.04752	down
