# Supplementary material for: Multi-omics analysis of organ-specific hormone distribution and molecular regulatory mechanisms in Cinnamomum burmanni
Source: Front Plant Sci. 2025 Sep 19;16:1662457. doi: 10.3389/fpls.2025.1662457 (PMC12491295; doi:10.3389/fpls.2025.1662457)
Supplement: Supplementary file 2 [file DataSheet2.zip › Supplementary Table 5.xlsx]

## Sheet: Sheet1
Supplementary Table 5.Functional annotation of structurally annotated transcripts in NR, GO, KEGG, Pfam, and Swissprot databases
Database ID	Annotation number
NR	14933
SwissProt	13114
KEGG	14868
KOG	9860
GO	10785
NT	12526
Pfam	10785
All in Databases	10122
One in Databases	15043
Total Annotation	15483
