# Supplementary material for: Multi-omics analysis of organ-specific hormone distribution and molecular regulatory mechanisms in Cinnamomum burmanni
Source: Front Plant Sci. 2025 Sep 19;16:1662457. doi: 10.3389/fpls.2025.1662457 (PMC12491295; doi:10.3389/fpls.2025.1662457)
Supplement: Supplementary file 2 [file DataSheet2.zip › Supplementary Table 6.xlsx]

## Sheet: Sheet1
Supplementary Table 6. Raw data for full-length transcriptome sequencing in Cinnamomum burmanni
Sample	Raw Reads	Clean Reads	Clean Base(G)	Error Rate(%)	Q20(%)	Q30(%)	GC Content(%)
LEAF1	47840282	46868732	7.03	0.03	97.86	93.89	46.86
LEAF2	46650100	45664468	6.85	0.03	97.77	93.76	46.96
LEAF3	48964390	47770158	7.17	0.03	97.49	93.19	46.93
STEM1	45996232	44725160	6.71	0.03	97.96	94.18	46.26
STEM2	47872074	46956774	7.04	0.03	97.64	93.42	46.64
STEM3	47939476	46788510	7.02	0.03	97.86	93.88	46.16
ROOT1	40128780	38722084	5.81	0.03	98	94.17	48.13
ROOT2	47814874	46892542	7.03	0.03	97.79	93.76	48.31
ROOT3	43347488	42550480	6.38	0.03	98	94.28	50.04
sum	416553696	406938908	61.04	0.27	880.37	844.53	426.29
average	46283744	4.52154e+07	6.78222	0.03	97.8189	93.8367	47.3656
