# Supplementary material for: Multi-omics analysis of organ-specific hormone distribution and molecular regulatory mechanisms in Cinnamomum burmanni
Source: Front Plant Sci. 2025 Sep 19;16:1662457. doi: 10.3389/fpls.2025.1662457 (PMC12491295; doi:10.3389/fpls.2025.1662457)
Supplement: Supplementary file 2 [file DataSheet2.zip › Supplementary Table 7.xlsx]

## Sheet: Sheet1
Supplementary Table 7. Reading and reference sequence alignment results in Cinnamomum burmanni
Sample	Total Clean Reads	Reads mapped	Unique mapped	Multi mapped	Read1 mapped	Read2 mapped	+' mapped	-' mapped
LEAF1	46868732	43870063(93.60%)	41971195(89.55%)	1898868(4.05%)	21053259(44.92%)	20917936(44.63%)	20957728(44.72%)	21013467(44.83%)
LEAF2	45664468	42149400(92.30%)	40031254(87.66%)	2118146(4.64%)	20090997(44.00%)	19940257(43.67%)	19936286(43.66%)	20094968(44.01%)
LEAF3	47770158	44556570(93.27%)	42223439(88.39%)	2333131(4.88%)	21233367(44.45%)	20990072(43.94%)	21065784(44.10%)	21157655(44.29%)
STEM1	38722084	34304202(88.59%)	32823689(84.77%)	1480513(3.82%)	16451330(42.49%)	16372359(42.28%)	16387146(42.32%)	16436543(42.45%)
STEM2	46892542	40212941(85.76%)	35223943(75.12%)	4988998(10.64%)	17688488(37.72%)	17535455(37.39%)	17583412(37.50%)	17640531(37.62%)
STEM3	42550480	30110309(70.76%)	29131403(68.46%)	978906(2.30%)	14609113(34.33%)	14522290(34.13%)	14520821(34.13%)	14610582(34.34%)
ROOT1	44725160	41694178(93.22%)	39490532(88.30%)	2203646(4.93%)	19786962(44.24%)	19703570(44.05%)	19699040(44.04%)	19791492(44.25%)
ROOT2	46956774	41177542(87.69%)	39341894(83.78%)	1835648(3.91%)	19773031(42.11%)	19568863(41.67%)	19630331(41.81%)	19711563(41.98%)
ROOT3	46788510	43431915(92.83%)	41347055(88.37%)	2084860(4.46%)	20744485(44.34%)	20602570(44.03%)	20610931(44.05%)	20736124(44.32%)
Total Reads：The total number of clean reads
Reads mapped：The number of reads mapped to the reference genome
Unique mapped：The number of reads uniquely mapped to the reference genome
Multi mapped：The number of reads aligned to the reference genome in multiple sequence alignment
Read1 mapped：The number of read1 aligned
Read2 mapped：The number of read2 aligned
+' mapped：The number of reads mapped to the positive strand of the genome
-' mapped：The number of reads mapped to the negative strand of the genome
