# Supplementary material for: Multi-omics analysis of organ-specific hormone distribution and molecular regulatory mechanisms in Cinnamomum burmanni
Source: Front Plant Sci. 2025 Sep 19;16:1662457. doi: 10.3389/fpls.2025.1662457 (PMC12491295; doi:10.3389/fpls.2025.1662457)
Supplement: Supplementary file 2 [file DataSheet2.zip › Supplementary Table 8.xlsx]

## Sheet: Sheet1
Supplementary Table 8. Expression levels of differentially expressed genes related to hormone signal transduction in various organs of Cinnamomum burmanni
Gene ID	Hormone	High expression site	ROOT1	ROOT2	ROOT3	LEAF1	LEAF2	LEAF3	STEM1	STEM2	STEM3	KEGG	KEGG pathway	NR	Swissprot	Tremble	KOG	GO	Pfam
Cbur01G008540	Auxin	Leaf	0	0	0	5.7589	0	18.7379	0.4377	0	0.1396	K14488 SAUR family protein | (RefSeq) SAUR-like auxin-responsive protein family (A)	ko04075: Plant hormone signal transduction	Auxin-induced protein [Macleaya cordata]	AX10A_SOYBN RecName: Full=Auxin-induced protein X10A;	A0A443PV06_9MAGN SubName: Full=Auxin responsive SAUR protein {ECO:0000313|EMBL:RWR94589.1};	At4g38840	GO:0009734,auxin-activated signaling pathway; GO:0007154,cell communication; GO:0007165,signal transduction; GO:0008150,biological_process; GO:0009719,response to endogenous stimulus; GO:0009725,response to hormone; GO:0009733,response to auxin; GO:0009755,hormone-mediated signaling pathway; GO:0009987,cellular process; GO:0010033,response to organic substance; GO:0023052,signaling; GO:0032870,ce…	PF02519.14:Auxin responsive protein
Cbur01G029090	Auxin	Leaf	0	0.8229	0.3898	2.6896	21.236	11.437	2.8159	1.9127	0.3642	K14484 auxin-responsive protein IAA | (RefSeq) IAA16; indoleacetic acid-induced protein 16 (A)	ko04075: Plant hormone signal transduction	PREDICTED: auxin-responsive protein IAA30 [Elaeis guineensis]	IAA16_ARATH RecName: Full=Auxin-responsive protein IAA16; AltName: Full=Indoleacetic acid-induced protein 16;	A0A443NR16_9MAGN RecName: Full=Auxin-responsive protein {ECO:0000256|RuleBase:RU004549};	At3g04730	GO:0005634,nucleus; GO:0003700,DNA-binding transcription factor activity; GO:0042802,identical protein binding; GO:0000976,transcription regulatory region sequence-specific DNA binding; GO:0009734,auxin-activated signaling pathway; GO:0009733,response to auxin; GO:0003674,molecular_function; GO:0140110,transcription regulator activity; GO:0005488,binding; GO:0005515,protein binding; GO:0001067,re…	PF02309.16:AUX/IAA family
Cbur03G008810	Auxin	STEM	5.637	18.5132	11.3869	17.1229	13.0092	14.761	51.0928	34.1849	39.3175	K14486 auxin response factor | (RefSeq) MP; Transcriptional factor B3 family protein / auxin-responsive factor AUX/IAA-like protein (A)	ko04075: Plant hormone signal transduction	PREDICTED: auxin response factor 6-like isoform X1 [Nelumbo nucifera]	ARFF_ORYSI RecName: Full=Auxin response factor 6; AltName: Full=OsARF6a;	A0A443PDD7_9MAGN RecName: Full=Auxin response factor {ECO:0000256|RuleBase:RU004561};	At1g30330	GO:0005634,nucleus; GO:0003677,DNA binding; GO:0009734,auxin-activated signaling pathway; GO:0006355,regulation of transcription, DNA-templated; GO:0003674,molecular_function; GO:0003676,nucleic acid binding; GO:0005488,binding; GO:0097159,organic cyclic compound binding; GO:1901363,heterocyclic compound binding; GO:0007154,cell communication; GO:0007165,signal transduction; GO:0008150,biological…	PF06507.13:Auxin response factor
Cbur03G009810	Auxin	Leaf	36.0615	36.5543	71.7941	159.426	288.957	282.291	126.859	42.3701	41.7076	K14484 auxin-responsive protein IAA | (RefSeq) IAA16; indoleacetic acid-induced protein 16 (A)	ko04075: Plant hormone signal transduction	PREDICTED: auxin-responsive protein IAA30 [Elaeis guineensis]	AUX28_SOYBN RecName: Full=Auxin-induced protein AUX28;	A0A3S3N5V2_9MAGN RecName: Full=Auxin-responsive protein {ECO:0000256|RuleBase:RU004549};	At3g04730	GO:0005634,nucleus; GO:0009734,auxin-activated signaling pathway; GO:0006355,regulation of transcription, DNA-templated; GO:0007154,cell communication; GO:0007165,signal transduction; GO:0008150,biological_process; GO:0009719,response to endogenous stimulus; GO:0009725,response to hormone; GO:0009733,response to auxin; GO:0009755,hormone-mediated signaling pathway; GO:0009987,cellular process; GO…	PF02309.16:AUX/IAA family
Cbur03G017910	Auxin	STEM	1.7811	6.202	3.2671	9.3681	4.849	8.7035	21.3428	13.5738	18.5377	K14486 auxin response factor | (RefSeq) ETT; Transcriptional factor B3 family protein / auxin-responsive factor AUX/IAA-like protein (A)	ko04075: Plant hormone signal transduction	PREDICTED: auxin response factor 3-like [Nelumbo nucifera]	ARFO_ORYSJ RecName: Full=Auxin response factor 15; AltName: Full=ETTIN-like protein 1; AltName: Full=OsETTIN1;	A0A443PFU2_9MAGN RecName: Full=Auxin response factor {ECO:0000256|RuleBase:RU004561};	At2g33860	GO:0005634,nucleus; GO:0003677,DNA binding; GO:0009734,auxin-activated signaling pathway; GO:0006355,regulation of transcription, DNA-templated; GO:0003674,molecular_function; GO:0003676,nucleic acid binding; GO:0005488,binding; GO:0097159,organic cyclic compound binding; GO:1901363,heterocyclic compound binding; GO:0007154,cell communication; GO:0007165,signal transduction; GO:0008150,biological…	PF06507.13:Auxin response factor
Cbur04G003980	Auxin	STEM	5.6321	12.3732	6.6562	6.8368	7.5504	6.3659	28.0467	30.4052	28.2666	K14486 auxin response factor | (RefSeq) MP; Transcriptional factor B3 family protein / auxin-responsive factor AUX/IAA-like protein (A)	ko04075: Plant hormone signal transduction	PREDICTED: auxin response factor 6-like isoform X1 [Nelumbo nucifera]	ARFF_ORYSI RecName: Full=Auxin response factor 6; AltName: Full=OsARF6a;	A0A3S3NSU0_9MAGN RecName: Full=Auxin response factor {ECO:0000256|RuleBase:RU004561};	At1g30330	GO:0005634,nucleus; GO:0003677,DNA binding; GO:0009734,auxin-activated signaling pathway; GO:0006355,regulation of transcription, DNA-templated; GO:0003674,molecular_function; GO:0003676,nucleic acid binding; GO:0005488,binding; GO:0097159,organic cyclic compound binding; GO:1901363,heterocyclic compound binding; GO:0007154,cell communication; GO:0007165,signal transduction; GO:0008150,biological…	PF06507.13:Auxin response factor
Cbur06G010870	Auxin	Leaf	0	0.0884	0	17.0028	7.2216	21.115	1.2063	0.4111	0.7631	K14487 auxin responsive GH3 gene family | (RefSeq) DFL2; Auxin-responsive GH3 family protein (A)	ko04075: Plant hormone signal transduction	PREDICTED: jasmonic acid-amido synthetase JAR1-like [Nelumbo nucifera]	GH310_ARATH RecName: Full=Indole-3-acetic acid-amido synthetase GH3.10 {ECO:0000305}; EC=6.3.2.- {ECO:0000305}; AltName: Full=Auxin-responsive GH3-like protein 10 {ECO:0000305}; AltName: Full=Protein DWARF IN LIGHT 2 {ECO:0000303|PubMed:14581632};	A0A3S3N1X1_9MAGN SubName: Full=Jasmonic acid-amido synthetase JAR1-like protein {ECO:0000313|EMBL:RWR90720.1};	At4g03400	GO:0009507,chloroplast; GO:0005737,cytoplasm; GO:0016881,acid-amino acid ligase activity; GO:0009416,response to light stimulus; GO:0003674,molecular_function; GO:0003824,catalytic activity; GO:0016874,ligase activity; GO:0016879,ligase activity, forming carbon-nitrogen bonds; GO:0008150,biological_process; GO:0009314,response to radiation; GO:0009628,response to abiotic stimulus; GO:0050896,resp…	PF03321.13:GH3 auxin-responsive promoter
Cbur08G010540	Auxin	Leaf	0	0	0	13.5454	3.9633	13.7289	0.3185	0	2.7434	K14488 SAUR family protein | (RefSeq) SAUR-like auxin-responsive protein family (A)	ko04075: Plant hormone signal transduction	auxin-induced protein 6B-like [Durio zibethinus]	SAU39_ORYSJ RecName: Full=Auxin-responsive protein SAUR36; AltName: Full=Protein SMALL AUXIN UP RNA 36;	A0A3S3NQL9_9MAGN SubName: Full=Auxin-responsive protein SAUR36 {ECO:0000313|EMBL:RWR92407.1};	At1g76190	GO:0005737,cytoplasm; GO:0009734,auxin-activated signaling pathway; GO:0007275,multicellular organism development; GO:0046621,negative regulation of organ growth; GO:2000012,regulation of auxin polar transport; GO:0007154,cell communication; GO:0007165,signal transduction; GO:0008150,biological_process; GO:0009719,response to endogenous stimulus; GO:0009725,response to hormone; GO:0009733,respons…	PF02519.14:Auxin responsive protein
Cbur08G013290	Auxin	STEM	7.9484	25.9583	17.6657	8.7726	12.8003	13.1633	57.612	69.9268	55.9516	K14484 auxin-responsive protein IAA | (RefSeq) IAA28; indole-3-acetic acid inducible 28 (A)	ko04075: Plant hormone signal transduction	PREDICTED: auxin-responsive protein IAA25 [Elaeis guineensis]	IAA25_ORYSJ RecName: Full=Auxin-responsive protein IAA25; AltName: Full=Indoleacetic acid-induced protein 25;	A0A443PPF7_9MAGN RecName: Full=Auxin-responsive protein {ECO:0000256|RuleBase:RU004549};	At3g16500	GO:0005634,nucleus; GO:0009734,auxin-activated signaling pathway; GO:0006355,regulation of transcription, DNA-templated; GO:0007154,cell communication; GO:0007165,signal transduction; GO:0008150,biological_process; GO:0009719,response to endogenous stimulus; GO:0009725,response to hormone; GO:0009733,response to auxin; GO:0009755,hormone-mediated signaling pathway; GO:0009987,cellular process; GO…	PF02309.16:AUX/IAA family
Cbur0G000710	Auxin	Root	39.9128	139.035	1.8228	0.2904	0	6.771	4.745	4.7701	0.4541	K14488 SAUR family protein | (RefSeq) SAUR-like auxin-responsive protein family (A)	ko04075: Plant hormone signal transduction	PREDICTED: auxin-responsive protein SAUR71 [Vitis vinifera]	SAU72_ARATH RecName: Full=Auxin-responsive protein SAUR72 {ECO:0000305}; AltName: Full=Protein SMALL AUXIN UP RNA 72 {ECO:0000303|PubMed:12036261};	A0A443PJA4_9MAGN SubName: Full=Auxin-responsive protein SAUR71 {ECO:0000313|EMBL:RWR90833.1};	At3g12830	GO:0005737,cytoplasm; GO:0009734,auxin-activated signaling pathway; GO:0007275,multicellular organism development; GO:0040008,regulation of growth; GO:0007154,cell communication; GO:0007165,signal transduction; GO:0008150,biological_process; GO:0009719,response to endogenous stimulus; GO:0009725,response to hormone; GO:0009733,response to auxin; GO:0009755,hormone-mediated signaling pathway; GO:0…	PF02519.14:Auxin responsive protein
Cbur0G020490	Auxin	Root	24.7605	30.8599	60.089	8.9991	9.7446	10.3162	14.5059	18.837	10.5308	K14485 transport inhibitor response 1 | (RefSeq) TIR1; F-box/RNI-like superfamily protein (A)	ko04075: Plant hormone signal transduction	F-box domain [Macleaya cordata]	FB37_ARATH RecName: Full=F-box protein At1g47056;	A0A443NSC8_9MAGN SubName: Full=F-box domain-containing protein {ECO:0000313|EMBL:RWR81408.1};	At1g47056	GO:0019005,SCF ubiquitin ligase complex; GO:0004842,ubiquitin-protein transferase activity; GO:0031146,SCF-dependent proteasomal ubiquitin-dependent protein catabolic process; GO:0003674,molecular_function; GO:0003824,catalytic activity; GO:0016740,transferase activity; GO:0019787,ubiquitin-like protein transferase activity; GO:0140096,catalytic activity, acting on a protein; GO:0006508,proteolys…	PF13516.6:Leucine Rich repeat
Cbur10G002100	Auxin	Root	57.5065	22.1708	54.6833	13.5333	25.2248	18.3633	11.6083	23.51	19.8687	K14488 SAUR family protein | (RefSeq) SAUR-like auxin-responsive protein family (A)	ko04075: Plant hormone signal transduction	Auxin responsive SAUR protein [Corchorus olitorius]	ARG7_VIGRR RecName: Full=Indole-3-acetic acid-induced protein ARG7;	A0A3S4NUA2_9MAGN SubName: Full=Auxin responsive SAUR protein {ECO:0000313|EMBL:RWR81750.1};	At1g75590	GO:0009733,response to auxin; GO:0008150,biological_process; GO:0009719,response to endogenous stimulus; GO:0009725,response to hormone; GO:0010033,response to organic substance; GO:0042221,response to chemical; GO:0050896,response to stimulus	PF02519.14:Auxin responsive protein
Cbur10G003480	Auxin	Leaf	5.0544	0.7588	0.5617	29.4734	48.119	29.419	9.0361	4.3215	0.084	K14488 SAUR family protein | (RefSeq) SAUR-like auxin-responsive protein family (A)	ko04075: Plant hormone signal transduction	PREDICTED: uncharacterized protein LOC104608079 [Nelumbo nucifera]	SAU78_ARATH RecName: Full=Auxin-responsive protein SAUR78 {ECO:0000305}; AltName: Full=Protein SMALL AUXIN UP RNA 78 {ECO:0000303|PubMed:26207341};	A0A443NTP9_9MAGN SubName: Full=Auxin-responsive protein SAUR71 {ECO:0000313|EMBL:RWR81888.1};	At1g72430	GO:0005737,cytoplasm; GO:0019897,extrinsic component of plasma membrane; GO:0005634,nucleus; GO:0071456,cellular response to hypoxia; GO:0009873,ethylene-activated signaling pathway; GO:0007275,multicellular organism development; GO:0030307,positive regulation of cell growth; GO:0009733,response to auxin; GO:0001666,response to hypoxia; GO:0006950,response to stress; GO:0008150,biological_process…	PF02519.14:Auxin responsive protein
Cbur10G012060	Auxin	STEM	2.5715	12.4321	2.8732	16.9894	15.3718	13.4566	37.9269	32.2507	30.4141	K14486 auxin response factor | (RefSeq) NPH4; Transcriptional factor B3 family protein / auxin-responsive factor AUX/IAA-like protein (A)	ko04075: Plant hormone signal transduction	PREDICTED: auxin response factor 19-like isoform X1 [Nelumbo nucifera]	ARFS_ORYSJ RecName: Full=Auxin response factor 19; AltName: Full=OsARF7a;	A0A3S3MFK7_9MAGN RecName: Full=Auxin response factor {ECO:0000256|RuleBase:RU004561};	At1g19220	GO:0005634,nucleus; GO:0003677,DNA binding; GO:0009734,auxin-activated signaling pathway; GO:0006355,regulation of transcription, DNA-templated; GO:0003674,molecular_function; GO:0003676,nucleic acid binding; GO:0005488,binding; GO:0097159,organic cyclic compound binding; GO:1901363,heterocyclic compound binding; GO:0007154,cell communication; GO:0007165,signal transduction; GO:0008150,biological…	PF06507.13:Auxin response factor
Cbur10G015570	Auxin	Root	165.758	203.747	181.302	41.5656	59.2113	30.8241	45.0581	101.484	67.6818	K14485 transport inhibitor response 1 | (RefSeq) TIR1; F-box/RNI-like superfamily protein (A)	ko04075: Plant hormone signal transduction	F-box domain [Macleaya cordata]	FB37_ARATH RecName: Full=F-box protein At1g47056;	A0A3S3N0E3_9MAGN SubName: Full=F-box domain-containing protein {ECO:0000313|EMBL:RWR82993.1};	At1g47056	GO:0019005,SCF ubiquitin ligase complex; GO:0004842,ubiquitin-protein transferase activity; GO:0031146,SCF-dependent proteasomal ubiquitin-dependent protein catabolic process; GO:0003674,molecular_function; GO:0003824,catalytic activity; GO:0016740,transferase activity; GO:0019787,ubiquitin-like protein transferase activity; GO:0140096,catalytic activity, acting on a protein; GO:0006508,proteolys…	PF13516.6:Leucine Rich repeat
Cbur10G026020	Auxin	Leaf	0.941	3.989	2.6889	31.3356	17.2252	10.8856	6.985	6.6555	7.5785	K14486 auxin response factor | (RefSeq) NPH4; Transcriptional factor B3 family protein / auxin-responsive factor AUX/IAA-like protein (A)	ko04075: Plant hormone signal transduction	PREDICTED: auxin response factor 18-like [Nelumbo nucifera]	ARFR_ORYSJ RecName: Full=Auxin response factor 18; AltName: Full=OsARF10;	A0A443NZR4_9MAGN RecName: Full=Auxin response factor {ECO:0000256|RuleBase:RU004561};	At4g30080	GO:0005634,nucleus; GO:0003677,DNA binding; GO:0009734,auxin-activated signaling pathway; GO:0006355,regulation of transcription, DNA-templated; GO:0003674,molecular_function; GO:0003676,nucleic acid binding; GO:0005488,binding; GO:0097159,organic cyclic compound binding; GO:1901363,heterocyclic compound binding; GO:0007154,cell communication; GO:0007165,signal transduction; GO:0008150,biological…	PF06507.13:Auxin response factor
Cbur11G010450	Auxin	STEM	4.3477	6.5274	4.2317	5.2549	4.2843	4.688	36.5345	29.0633	34.1202	K14486 auxin response factor | (RefSeq) ETT; Transcriptional factor B3 family protein / auxin-responsive factor AUX/IAA-like protein (A)	ko04075: Plant hormone signal transduction	PREDICTED: auxin response factor 3 [Vitis vinifera]	ARFO_ORYSJ RecName: Full=Auxin response factor 15; AltName: Full=ETTIN-like protein 1; AltName: Full=OsETTIN1;	A0A443Q048_9MAGN RecName: Full=Auxin response factor {ECO:0000256|RuleBase:RU004561};	At2g33860	GO:0005634,nucleus; GO:0003677,DNA binding; GO:0009734,auxin-activated signaling pathway; GO:0006355,regulation of transcription, DNA-templated; GO:0003674,molecular_function; GO:0003676,nucleic acid binding; GO:0005488,binding; GO:0097159,organic cyclic compound binding; GO:1901363,heterocyclic compound binding; GO:0007154,cell communication; GO:0007165,signal transduction; GO:0008150,biological…	PF06507.13:Auxin response factor
Cbur12G010170	Auxin	STEM	0.4411	1.6875	0.6787	0.3514	4.7357	1.0768	34.8078	32.7423	15.6425	K14487 auxin responsive GH3 gene family | (RefSeq) GH3.9; putative indole-3-acetic acid-amido synthetase GH3.9 (A)	ko04075: Plant hormone signal transduction	GH3 auxin-responsive promoter [Macleaya cordata]	GH39_ARATH RecName: Full=Putative indole-3-acetic acid-amido synthetase GH3.9; EC=6.3.2.-; AltName: Full=Auxin-responsive GH3-like protein 9; Short=AtGH3-9;	A0A5B7BSR6_DAVIN SubName: Full=Putative indole-3-acetic acid-amido synthetase GH3.9 {ECO:0000313|EMBL:MPA71011.1}; Flags: Fragment;	At2g47750	GO:0009941,chloroplast envelope; GO:0005737,cytoplasm; GO:0016881,acid-amino acid ligase activity; GO:0003674,molecular_function; GO:0003824,catalytic activity; GO:0016874,ligase activity; GO:0016879,ligase activity, forming carbon-nitrogen bonds; GO:0005575,cellular_component; GO:0005622,intracellular anatomical structure; GO:0009507,chloroplast; GO:0009526,plastid envelope; GO:0009536,plastid; …	PF03321.13:GH3 auxin-responsive promoter
Cbur12G016090	Auxin	Leaf	0	0.6982	0	8.2987	7.4178	13.0545	2.4755	0.1082	0	K14488 SAUR family protein | (RefSeq) SAUR-like auxin-responsive protein family (A)	ko04075: Plant hormone signal transduction	PREDICTED: auxin-responsive protein SAUR36-like [Musa acuminata subsp. malaccensis]	ARG7_VIGRR RecName: Full=Indole-3-acetic acid-induced protein ARG7;	A0A443PYI3_9MAGN SubName: Full=Auxin-responsive protein SAUR36-like protein {ECO:0000313|EMBL:RWR95833.1};	At3g43120	GO:0009733,response to auxin; GO:0008150,biological_process; GO:0009719,response to endogenous stimulus; GO:0009725,response to hormone; GO:0010033,response to organic substance; GO:0042221,response to chemical; GO:0050896,response to stimulus	PF02519.14:Auxin responsive protein
Cbur01G029630	Cytokinin	STEM	0.9091	0.4874	0.8659	59.4513	43.8549	41.3456	127.863	139.927	108.264	K14491 two-component response regulator ARR-B family | (RefSeq) RR14; response regulator 14 (A)	ko04075: Plant hormone signal transduction	PREDICTED: two-component response regulator-like APRR2 [Phoenix dactylifera]	APRR2_ARATH RecName: Full=Two-component response regulator-like APRR2; AltName: Full=Pseudo-response regulator 2; AltName: Full=TOC2 protein;	A0A443NR58_9MAGN SubName: Full=Two-component response regulator-like protein APRR2 isoform X1 {ECO:0000313|EMBL:RWR80998.1};	At4g18020	GO:0005634,nucleus; GO:0003700,DNA-binding transcription factor activity; GO:0000976,transcription regulatory region sequence-specific DNA binding; GO:0000160,phosphorelay signal transduction system; GO:0045893,positive regulation of transcription, DNA-templated; GO:0003674,molecular_function; GO:0140110,transcription regulator activity; GO:0001067,regulatory region nucleic acid binding; GO:00036…	PF00072.24:Response regulator receiver domain
Cbur01G030160	Cytokinin	STEM	0	0.9522	0	0.9328	4.1502	4.199	26.0475	13.0417	10.763	K14491 two-component response regulator ARR-B family | (RefSeq) RR20; two-component response regulator (A)	ko04075: Plant hormone signal transduction	PREDICTED: probable transcription factor KAN2 isoform X2 [Nelumbo nucifera]	KAN2_ARATH RecName: Full=Probable transcription factor KAN2; AltName: Full=Protein KANADI 2;	A0A3S3MJB3_9MAGN SubName: Full=Putative transcription factor KAN2 {ECO:0000313|EMBL:RWR81042.1};	At1g32240	GO:0005634,nucleus; GO:0003700,DNA-binding transcription factor activity; GO:0000976,transcription regulatory region sequence-specific DNA binding; GO:0048440,carpel development; GO:0030154,cell differentiation; GO:0048481,plant ovule development; GO:0009944,polarity specification of adaxial/abaxial axis; GO:0006355,regulation of transcription, DNA-templated; GO:0003674,molecular_function; GO:014…	PF00249.31:Myb-like DNA-binding domain
Cbur01G030480	Cytokinin	Leaf	0	0.1779	0.3511	18.5756	18.8462	15.7983	4.0857	5.3203	2.8082	K14491 two-component response regulator ARR-B family | (RefSeq) RR20; two-component response regulator (A)	ko04075: Plant hormone signal transduction	PREDICTED: myb family transcription factor PHL11 isoform X1 [Nelumbo nucifera]	PHLB_ARATH RecName: Full=Myb family transcription factor PHL11 {ECO:0000305}; AltName: Full=Protein PHR1-LIKE 11 {ECO:0000305};	A0A443NRE7_9MAGN SubName: Full=Myb family transcription factor PHL11 isoform X1 {ECO:0000313|EMBL:RWR81072.1};	At5g45580	GO:0005634,nucleus; GO:0003677,DNA binding; GO:0003700,DNA-binding transcription factor activity; GO:2000762,regulation of phenylpropanoid metabolic process; GO:0006355,regulation of transcription, DNA-templated; GO:0003674,molecular_function; GO:0003676,nucleic acid binding; GO:0005488,binding; GO:0097159,organic cyclic compound binding; GO:1901363,heterocyclic compound binding; GO:0140110,trans…	PF14379.6:MYB-CC type transfactor, LHEQLE motif
Cbur02G001450	Cytokinin	STEM	0.4312	1.4881	1.2367	3.934	2.8544	4.1022	16.7445	10.7529	22.3233	K14489 arabidopsis histidine kinase 2/3/4 (cytokinin receptor) [EC:2.7.13.3] | (RefSeq) WOL; CHASE domain containing histidine kinase protein (A)	ko04075: Plant hormone signal transduction	hypothetical protein AQUCO_00201220v1 [Aquilegia coerulea]	AHK4_ARATH RecName: Full=Histidine kinase 4; EC=2.7.13.3; AltName: Full=Arabidopsis histidine kinase 4; Short=AtHK4; AltName: Full=Cytokinin receptor CYTOKININ RESPONSE 1; Short=AtCRE1; Short=Cytokinin receptor CRE1; AltName: Full=Phosphoprotein phosphatase AHK4; EC=3.1.3.16; AltName: Full=Protein AUTHENTIC HIS-KINASE 4; AltName: Full=Protein ROOT AS IN WOL 1; AltName: Full=Protein WOODEN LEG;	A0A443N9E3_9MAGN RecName: Full=Histidine kinase {ECO:0000256|ARBA:ARBA00012438}; EC=2.7.13.3 {ECO:0000256|ARBA:ARBA00012438};	At5g35750	GO:0005783,endoplasmic reticulum; GO:0005789,endoplasmic reticulum membrane; GO:0016021,integral component of membrane; GO:0005886,plasma membrane; GO:0009884,cytokinin receptor activity; GO:0019899,enzyme binding; GO:0004721,phosphoprotein phosphatase activity; GO:0000155,phosphorelay sensor kinase activity; GO:0004673,protein histidine kinase activity; GO:0043424,protein histidine kinase bindin…	PF03924.13:CHASE domain
Cbur03G017710	Cytokinin	Leaf	0	0.3027	0	51.231	26.4445	35.5427	17.4529	6.1925	12.208	K14491 two-component response regulator ARR-B family | (RefSeq) RR18; response regulator 18 (A)	ko04075: Plant hormone signal transduction	PREDICTED: probable transcription factor GLK1 [Ziziphus jujuba]	GLK1_ORYSJ RecName: Full=Probable transcription factor GLK1; AltName: Full=Golden2-like protein 1; Short=OsGLK1;	A0A3S3QU27_9MAGN SubName: Full=Putative transcription factor GLK1 {ECO:0000313|EMBL:RWR89601.1};	At2g20570	GO:0005634,nucleus; GO:0003700,DNA-binding transcription factor activity; GO:0000976,transcription regulatory region sequence-specific DNA binding; GO:0010638,positive regulation of organelle organization; GO:0045893,positive regulation of transcription, DNA-templated; GO:0003674,molecular_function; GO:0140110,transcription regulator activity; GO:0001067,regulatory region nucleic acid binding; GO…	PF00249.31:Myb-like DNA-binding domain
Cbur04G006160	Cytokinin	Leaf	0	0.8785	0	9.8921	12.9766	10.6792	4.8752	3.8692	5.239	K14491 two-component response regulator ARR-B family | (RefSeq) RR18; response regulator 18 (A)	ko04075: Plant hormone signal transduction	PREDICTED: myb family transcription factor APL isoform X1 [Vitis vinifera]	IPN2_LOTJA RecName: Full=Myb family transcription factor IPN2 {ECO:0000305}; AltName: Full=Interacting protein of NSP2 {ECO:0000303|PubMed:24400899}; Short=LjIPN2 {ECO:0000303|PubMed:24400899};	A0A3S3NSI8_9MAGN RecName: Full=HTH myb-type domain-containing protein {ECO:0000259|PROSITE:PS51294};	At1g79430	GO:0005634,nucleus; GO:0003677,DNA binding; GO:0009877,nodulation; GO:0003674,molecular_function; GO:0003676,nucleic acid binding; GO:0005488,binding; GO:0097159,organic cyclic compound binding; GO:1901363,heterocyclic compound binding; GO:0008150,biological_process; GO:0009653,anatomical structure morphogenesis; GO:0032502,developmental process; GO:0048646,anatomical structure formation involved…	PF14379.6:MYB-CC type transfactor, LHEQLE motif
Cbur04G007700	Cytokinin	Root	5.6676	12.3182	13.2963	1.1191	2.2133	2.0996	4.246	2.9584	3.6212	K14491 two-component response regulator ARR-B family | (RefSeq) ARR11; response regulator 11 (A)	ko04075: Plant hormone signal transduction	PREDICTED: myb family transcription factor EFM [Vitis vinifera]	HHO2_ARATH RecName: Full=Transcription factor HHO2 {ECO:0000305}; AltName: Full=MYB-domain transcription factor HHO2 {ECO:0000305}; AltName: Full=Protein HRS1 HOMOLOG 2 {ECO:0000303|PubMed:27016098};	A0A443P437_9MAGN SubName: Full=Myb family transcription factor EFM-like protein isoform X2 {ECO:0000313|EMBL:RWR85521.1};	At1g68670	GO:0005634,nucleus; GO:0003700,DNA-binding transcription factor activity; GO:0001217,DNA-binding transcription repressor activity; GO:0000976,transcription regulatory region sequence-specific DNA binding; GO:0071456,cellular response to hypoxia; GO:0055062,phosphate ion homeostasis; GO:0006355,regulation of transcription, DNA-templated; GO:0009737,response to abscisic acid; GO:0003674,molecular_f…	PF00249.31:Myb-like DNA-binding domain
Cbur07G000830	Cytokinin	STEM	0	2.6406	1.8702	4.2198	2.865	6.0219	20.3761	24.576	16.3623	K14491 two-component response regulator ARR-B family | (RefSeq) RR19; response regulator 19 (A)	ko04075: Plant hormone signal transduction	PREDICTED: probable transcription factor KAN2 isoform X4 [Nelumbo nucifera]	KAN2_ARATH RecName: Full=Probable transcription factor KAN2; AltName: Full=Protein KANADI 2;	A0A3S3NVB7_9MAGN SubName: Full=Putative transcription factor KAN2 {ECO:0000313|EMBL:RWR87306.1};	At1g32240	GO:0005634,nucleus; GO:0003700,DNA-binding transcription factor activity; GO:0000976,transcription regulatory region sequence-specific DNA binding; GO:0048440,carpel development; GO:0030154,cell differentiation; GO:0048481,plant ovule development; GO:0009944,polarity specification of adaxial/abaxial axis; GO:0006355,regulation of transcription, DNA-templated; GO:0003674,molecular_function; GO:014…	PF00249.31:Myb-like DNA-binding domain
Cbur08G015610	Cytokinin	Root	9.4315	5.3264	4.7553	0	0	0	0.0758	0	0.0725	K14492 two-component response regulator ARR-A family | (RefSeq) ARR9; response regulator 9 (A)	ko04075: Plant hormone signal transduction	PREDICTED: two-component response regulator ORR3-like [Nelumbo nucifera]	ARR9_ARATH RecName: Full=Two-component response regulator ARR9; AltName: Full=Response reactor 4;	A0A443PQ13_9MAGN SubName: Full=Two-component response regulator ORR3-like protein {ECO:0000313|EMBL:RWR92874.1};	At3g57040	GO:0005634,nucleus; GO:0000156,phosphorelay response regulator activity; GO:0007623,circadian rhythm; GO:0009736,cytokinin-activated signaling pathway; GO:0000160,phosphorelay signal transduction system; GO:0006355,regulation of transcription, DNA-templated; GO:0009735,response to cytokinin; GO:0003674,molecular_function; GO:0060089,molecular transducer activity; GO:0008150,biological_process; GO…	PF00072.24:Response regulator receiver domain
Cbur10G020590	Cytokinin	Root	173.25	98.5844	171.594	39.7069	52.4392	32.1256	70.702	54.2101	74.5945	K14490 histidine-containing phosphotransfer peotein | (RefSeq) AHP1; histidine-containing phosphotransmitter 1 (A)	ko04075: Plant hormone signal transduction	PREDICTED: histidine-containing phosphotransfer protein 2 isoform X1 [Elaeis guineensis]	OHP2_ORYSJ RecName: Full=Histidine-containing phosphotransfer protein 2 {ECO:0000305}; AltName: Full=OsAHP2 {ECO:0000303|PubMed:24578505}; AltName: Full=OsHP1 {ECO:0000312|EMBL:AAQ24029.1}; AltName: Full=OsHpt3 {ECO:0000303|PubMed:16891544};	A0A443NY76_9MAGN SubName: Full=Histidine-containing phosphotransfer protein 2 isoform X1 {ECO:0000313|EMBL:RWR83436.1};	At3g21510	GO:0005737,cytoplasm; GO:0005829,cytosol; GO:0005634,nucleus; GO:0009927,histidine phosphotransfer kinase activity; GO:0043424,protein histidine kinase binding; GO:0009736,cytokinin-activated signaling pathway; GO:0000160,phosphorelay signal transduction system; GO:0016310,phosphorylation; GO:0080038,positive regulation of cytokinin-activated signaling pathway; GO:0003674,molecular_function; GO:0…	PF01627.23:Hpt domain
Cbur11G010330	Cytokinin	Leaf	0.7492	1.1298	0	51.3889	42.0094	22.8629	17.4384	20.1919	15.0456	K14491 two-component response regulator ARR-B family | (RefSeq) RR18; response regulator 18 (A)	ko04075: Plant hormone signal transduction	PREDICTED: probable transcription factor GLK1 [Ziziphus jujuba]	GLK1_ORYSJ RecName: Full=Probable transcription factor GLK1; AltName: Full=Golden2-like protein 1; Short=OsGLK1;	A0A3S3R789_9MAGN SubName: Full=Putative transcription factor GLK1 {ECO:0000313|EMBL:RWR96410.1};	At5g44190	GO:0005634,nucleus; GO:0003700,DNA-binding transcription factor activity; GO:0000976,transcription regulatory region sequence-specific DNA binding; GO:0010638,positive regulation of organelle organization; GO:0045893,positive regulation of transcription, DNA-templated; GO:0003674,molecular_function; GO:0140110,transcription regulator activity; GO:0001067,regulatory region nucleic acid binding; GO…	PF00249.31:Myb-like DNA-binding domain
Cbur12G017510	Cytokinin	STEM	0	0.6857	0	1.793	2.5983	1.0634	9.4878	8.1354	9.9548	K14491 two-component response regulator ARR-B family | (RefSeq) RR19; response regulator 19 (A)	ko04075: Plant hormone signal transduction	PREDICTED: transcription repressor KAN1 [Nelumbo nucifera]	KAN1_ARATH RecName: Full=Transcription repressor KAN1; AltName: Full=Protein KANADI 1;	A0A443PYY3_9MAGN SubName: Full=Transcription repressor KAN1 {ECO:0000313|EMBL:RWR95958.1};	At1g32240	GO:0005634,nucleus; GO:0003700,DNA-binding transcription factor activity; GO:0000976,transcription regulatory region sequence-specific DNA binding; GO:0010158,abaxial cell fate specification; GO:0009943,adaxial/abaxial axis specification; GO:0048440,carpel development; GO:1905392,plant organ morphogenesis; GO:0048481,plant ovule development; GO:0009944,polarity specification of adaxial/abaxial ax…	PF00249.31:Myb-like DNA-binding domain
Cbur01G015510	Gibberellin	Stem	161.979	97.8246	95.4229	172	243.008	220.083	1145.29	799.56	490.523	K14493 gibberellin receptor GID1 [EC:3.-.-.-] | (RefSeq) GID1C; alpha/beta-Hydrolases superfamily protein (A)	ko04075: Plant hormone signal transduction	Alpha/beta hydrolase fold-3 [Macleaya cordata]	CXE15_ARATH RecName: Full=Probable carboxylesterase 15; AltName: Full=AtCXE15; EC=3.1.1.1;	A0A443N8F4_9MAGN SubName: Full=Alpha/beta hydrolase fold-3 {ECO:0000313|EMBL:RWR74758.1};	At5g06570	GO:0016787,hydrolase activity; GO:0080030,methyl indole-3-acetate esterase activity; GO:0003674,molecular_function; GO:0003824,catalytic activity; GO:0016788,hydrolase activity, acting on ester bonds; GO:0052689,carboxylic ester hydrolase activity	PF07859.13:alpha/beta hydrolase fold
Cbur01G019820	Gibberellin	Conn	0	0	0.114	0	0	0	0.3563	0	0.1421	K14494 DELLA protein | (RefSeq) RGL1; RGA-like 1 (A)	ko04075: Plant hormone signal transduction	unnamed protein product, partial [Vitis vinifera]	SCR_ARATH RecName: Full=Protein SCARECROW {ECO:0000303|PubMed:8756724}; Short=AtSCR {ECO:0000303|PubMed:8756724}; AltName: Full=GRAS family protein 20; Short=AtGRAS-20; AltName: Full=Protein SHOOT GRAVITROPISM 1 {ECO:0000303|PubMed:9670559};	A0A3S3NGC7_9MAGN SubName: Full=Protein SCARECROW {ECO:0000313|EMBL:RWR79118.1};	At3g54220	GO:0005634,nucleus; GO:0003700,DNA-binding transcription factor activity; GO:0043565,sequence-specific DNA binding; GO:0008356,asymmetric cell division; GO:0090610,bundle sheath cell fate specification; GO:0009630,gravitropism; GO:0048366,leaf development; GO:0051457,maintenance of protein location in nucleus; GO:0009956,radial pattern formation; GO:0006355,regulation of transcription, DNA-templa…	PF03514.14:GRAS domain family
Cbur02G000190	Gibberellin	Root	9.8676	9.7552	12.2058	4.8662	4.0255	6.3873	4.3838	5.4575	6.3911	K14494 DELLA protein | (RefSeq) RGL3; RGA-like protein 3 (A)	ko04075: Plant hormone signal transduction	unnamed protein product, partial [Vitis vinifera]	NSP1_MEDTR RecName: Full=Protein NODULATION SIGNALING PATHWAY 1 {ECO:0000303|PubMed:15961669};	A0A3S3MUQ4_9MAGN SubName: Full=Transcription factor GRAS {ECO:0000313|EMBL:RWR75187.1};	At3g13840	GO:0005634,nucleus; GO:0003700,DNA-binding transcription factor activity; GO:0043565,sequence-specific DNA binding; GO:0009877,nodulation; GO:0006355,regulation of transcription, DNA-templated; GO:0003674,molecular_function; GO:0140110,transcription regulator activity; GO:0003676,nucleic acid binding; GO:0003677,DNA binding; GO:0005488,binding; GO:0097159,organic cyclic compound binding; GO:19013…	PF03514.14:GRAS domain family
Cbur02G026310	Gibberellin	Leaf	0	0.1044	0	6.2943	9.9537	4.2781	0.0644	0.0647	0.1849	K12126 phytochrome-interacting factor 3 | (RefSeq) PIF3; phytochrome interacting factor 3 (A)	ko04075: Plant hormone signal transduction; ko04712: Circadian rhythm - plant	PREDICTED: transcription factor PIF7 [Theobroma cacao]	UNE10_ARATH RecName: Full=Transcription factor UNE10; AltName: Full=Basic helix-loop-helix protein 16; Short=AtbHLH16; Short=bHLH 16; AltName: Full=Protein UNFERTILIZED EMBRYO SAC 10; AltName: Full=Transcription factor EN 108; AltName: Full=bHLH transcription factor bHLH016;	A0A3S3M498_9MAGN SubName: Full=DNA binding protein, putative isoform 1 {ECO:0000313|EMBL:RWR72982.1};	At4g00050	GO:0005634,nucleus; GO:0009506,plasmodesma; GO:0003677,DNA binding; GO:0003700,DNA-binding transcription factor activity; GO:0046983,protein dimerization activity; GO:0009704,de-etiolation; GO:0009567,double fertilization forming a zygote and endosperm; GO:0009959,negative gravitropism; GO:0010187,negative regulation of seed germination; GO:0006355,regulation of transcription, DNA-templated; GO:0…	PF00010.26:Helix-loop-helix DNA-binding domain
Cbur03G007900	Gibberellin	Leaf	0	0.7395	0.6842	31.5482	24.1426	17.8044	8.058	10.9799	12.6833	K16189 phytochrome-interacting factor 4 | (RefSeq) PIF4; phytochrome interacting factor 4 (A)	ko04075: Plant hormone signal transduction	Myc-type [Macleaya cordata]	PIF4_ARATH RecName: Full=Transcription factor PIF4; AltName: Full=Basic helix-loop-helix protein 9; Short=AtbHLH9; Short=bHLH 9; AltName: Full=Phytochrome-interacting factor 4; AltName: Full=Short under red-light 2; AltName: Full=Transcription factor EN 102; AltName: Full=bHLH transcription factor bHLH009;	A0A3S3QS11_9MAGN SubName: Full=Transcription factor PIF4-like protein isoform X2 {ECO:0000313|EMBL:RWR88702.1};	At2g43010	GO:0005634,nucleus; GO:0003677,DNA binding; GO:0003700,DNA-binding transcription factor activity; GO:1990841,promoter-specific chromatin binding; GO:0046983,protein dimerization activity; GO:0009704,de-etiolation; GO:0009638,phototropism; GO:0010161,red light signaling pathway; GO:0010017,red or far-red light signaling pathway; GO:0009585,red, far-red light phototransduction; GO:0010600,regulatio…	PF00010.26:Helix-loop-helix DNA-binding domain
Cbur03G010370	Gibberellin	Root	83.0237	117.404	144.53	14.7006	11.6075	9.1762	35.8272	25.8584	13.1006	K14493 gibberellin receptor GID1 [EC:3.-.-.-] | (RefSeq) GID1C; alpha/beta-Hydrolases superfamily protein (A)	ko04075: Plant hormone signal transduction	hypothetical protein DCAR_025123 [Daucus carota subsp. sativus]	CXE8_ARATH RecName: Full=Probable carboxylesterase 8; AltName: Full=AtCXE8; EC=3.1.1.1;	A0A443PDT5_9MAGN SubName: Full=Putative Carboxyesterase 20 {ECO:0000313|EMBL:RWR88921.1};	At2g45600	GO:0016787,hydrolase activity; GO:0080030,methyl indole-3-acetate esterase activity; GO:0003674,molecular_function; GO:0003824,catalytic activity; GO:0016788,hydrolase activity, acting on ester bonds; GO:0052689,carboxylic ester hydrolase activity	PF07859.13:alpha/beta hydrolase fold
Cbur03G010380	Gibberellin	Root	40.171	113.151	140.636	20.0587	12.1516	10.5331	48.6309	28.7617	17.7715	K14493 gibberellin receptor GID1 [EC:3.-.-.-] | (RefSeq) GID1C; alpha/beta-Hydrolases superfamily protein (A)	ko04075: Plant hormone signal transduction	PREDICTED: probable carboxylesterase 8 [Ziziphus jujuba]	CXE8_ARATH RecName: Full=Probable carboxylesterase 8; AltName: Full=AtCXE8; EC=3.1.1.1;	A0A443PDT5_9MAGN SubName: Full=Putative Carboxyesterase 20 {ECO:0000313|EMBL:RWR88921.1};	At2g45600	GO:0016787,hydrolase activity; GO:0080030,methyl indole-3-acetate esterase activity; GO:0003674,molecular_function; GO:0003824,catalytic activity; GO:0016788,hydrolase activity, acting on ester bonds; GO:0052689,carboxylic ester hydrolase activity	PF07859.13:alpha/beta hydrolase fold
Cbur04G005370	Gibberellin	Root	7.8663	17.6134	47.5065	10.437	7.6165	4.178	4.1196	3.9758	5.2497	K14494 DELLA protein | (RefSeq) RGL1; RGA-like 1 (A)	ko04075: Plant hormone signal transduction	scarecrow-like protein 23 isoform X1 [Hevea brasiliensis]	SCL23_ARATH RecName: Full=Scarecrow-like protein 23; Short=AtSCL23; AltName: Full=GRAS family protein 28; Short=AtGRAS-28;	A0A3S3NDW7_9MAGN SubName: Full=Scarecrow-like protein 23 isoform X1 {ECO:0000313|EMBL:RWR85719.1};	At5g41920	GO:0005634,nucleus; GO:0003700,DNA-binding transcription factor activity; GO:0043565,sequence-specific DNA binding; GO:0000976,transcription regulatory region sequence-specific DNA binding; GO:0090610,bundle sheath cell fate specification; GO:0001714,endodermal cell fate specification; GO:0048366,leaf development; GO:0006355,regulation of transcription, DNA-templated; GO:0003674,molecular_functio…	PF03514.14:GRAS domain family
Cbur04G008540	Gibberellin	Root	31.8637	19.3857	24.4293	5.3102	2.5135	2.7444	4.7593	3.6296	6.5577	K14493 gibberellin receptor GID1 [EC:3.-.-.-] | (RefSeq) GID1B; alpha/beta-Hydrolases superfamily protein (A)	ko04075: Plant hormone signal transduction	Arylacetamide deacetylase [Trema orientalis]	CXE15_ARATH RecName: Full=Probable carboxylesterase 15; AltName: Full=AtCXE15; EC=3.1.1.1;	A0A443P3V1_9MAGN SubName: Full=Putative carboxylesterase 15 {ECO:0000313|EMBL:RWR85438.1};	At5g06570	GO:0016787,hydrolase activity; GO:0080030,methyl indole-3-acetate esterase activity; GO:0003674,molecular_function; GO:0003824,catalytic activity; GO:0016788,hydrolase activity, acting on ester bonds; GO:0052689,carboxylic ester hydrolase activity	PF07859.13:alpha/beta hydrolase fold
Cbur05G003960	Gibberellin	Root	7.9133	17.4336	26.4454	8.9305	10.8374	7.9446	1.5925	0.3252	1.4051	K14494 DELLA protein | (RefSeq) RGL3; RGA-like protein 3 (A)	ko04075: Plant hormone signal transduction	PREDICTED: protein SHORT-ROOT-like [Nelumbo nucifera]	SHR_ARATH RecName: Full=Protein SHORT-ROOT {ECO:0000303|PubMed:10850497}; Short=AtSHR {ECO:0000303|PubMed:10850497}; AltName: Full=GRAS family protein 26; Short=AtGRAS-26; AltName: Full=Protein SHOOT GRAVITROPISM 7 {ECO:0000303|PubMed:9670559};	A0A443NHI0_9MAGN SubName: Full=Protein SHORT-ROOT-like protein {ECO:0000313|EMBL:RWR77966.1};	At4g37650	GO:0005769,early endosome; GO:0005770,late endosome; GO:0005634,nucleus; GO:0055037,recycling endosome; GO:0003700,DNA-binding transcription factor activity; GO:0043565,sequence-specific DNA binding; GO:0000976,transcription regulatory region sequence-specific DNA binding; GO:0008356,asymmetric cell division; GO:0055072,iron ion homeostasis; GO:0048366,leaf development; GO:0045930,negative regula…	PF03514.14:GRAS domain family
Cbur05G008030	Gibberellin	Leaf	1.9053	1.2771	2.6467	10.2725	15.9981	11.1659	4.252	2.6419	1.4131	K12126 phytochrome-interacting factor 3 | (RefSeq) PIF3; phytochrome interacting factor 3 (A)	ko04075: Plant hormone signal transduction; ko04712: Circadian rhythm - plant	Myc-type [Macleaya cordata]	SPT_ARATH RecName: Full=Transcription factor SPATULA; AltName: Full=Basic helix-loop-helix protein 24; Short=AtbHLH24; Short=bHLH 24; AltName: Full=Transcription factor EN 99; AltName: Full=bHLH transcription factor bHLH024;	A0A3S3MD39_9MAGN SubName: Full=Transcription factor bHLH23 {ECO:0000313|EMBL:RWR77566.1};	At4g36930	GO:0005634,nucleus; GO:0003700,DNA-binding transcription factor activity; GO:0042802,identical protein binding; GO:0046983,protein dimerization activity; GO:0000976,transcription regulatory region sequence-specific DNA binding; GO:0048440,carpel development; GO:0007623,circadian rhythm; GO:0010154,fruit development; GO:0010187,negative regulation of seed germination; GO:0009409,response to cold; …	PF00010.26:Helix-loop-helix DNA-binding domain
Cbur05G019740	Gibberellin	Root	527.489	636.587	787.585	41.2905	66.0819	26.7189	114.864	229.242	275.405	K14493 gibberellin receptor GID1 [EC:3.-.-.-] | (RefSeq) GID1C; alpha/beta-Hydrolases superfamily protein (A)	ko04075: Plant hormone signal transduction	PREDICTED: gibberellin receptor GID1C-like [Nelumbo nucifera]	GID1C_ARATH RecName: Full=Gibberellin receptor GID1C; EC=3.-.-.-; AltName: Full=AtCXE19; AltName: Full=Carboxylesterase 19; AltName: Full=GID1-like protein 3; AltName: Full=Protein GA INSENSITIVE DWARF 1C; Short=AtGID1C;	A0A443NDJ8_9MAGN SubName: Full=Gibberellin receptor GID1C-like protein {ECO:0000313|EMBL:RWR76604.1};	At5g27320	GO:0005737,cytoplasm; GO:0005634,nucleus; GO:0010331,gibberellin binding; GO:0016787,hydrolase activity; GO:0048444,floral organ morphogenesis; GO:0048530,fruit morphogenesis; GO:0010476,gibberellin mediated signaling pathway; GO:0010629,negative regulation of gene expression; GO:0009939,positive regulation of gibberellic acid mediated signaling pathway; GO:0010325,raffinose family oligosaccharid…	PF07859.13:alpha/beta hydrolase fold
Cbur06G015650	Gibberellin	Leaf	9.6467	2.4884	6.7054	121.701	97.2841	157.363	41.8263	2.3136	6.1612	K14493 gibberellin receptor GID1 [EC:3.-.-.-] | (RefSeq) GID1C; alpha/beta-Hydrolases superfamily protein (A)	ko04075: Plant hormone signal transduction	PREDICTED: probable carboxylesterase 18 [Phoenix dactylifera]	CXE18_ARATH RecName: Full=Probable carboxylesterase 18; AltName: Full=AtCXE18; EC=3.1.1.1;	A0A443PHP4_9MAGN SubName: Full=Putative carboxylesterase 18 {ECO:0000313|EMBL:RWR90295.1};	At5g23530	GO:0052689,carboxylic ester hydrolase activity; GO:0016787,hydrolase activity; GO:0080030,methyl indole-3-acetate esterase activity; GO:0009860,pollen tube growth; GO:0003674,molecular_function; GO:0003824,catalytic activity; GO:0016788,hydrolase activity, acting on ester bonds; GO:0000003,reproduction; GO:0000902,cell morphogenesis; GO:0000904,cell morphogenesis involved in differentiation; GO:0…	PF07859.13:alpha/beta hydrolase fold
Cbur06G018530	Gibberellin	Root	77.8032	148.211	180.118	8.964	10.1492	6.1855	11.8383	0.6812	1.7549	K14493 gibberellin receptor GID1 [EC:3.-.-.-] | (RefSeq) GID1A; alpha/beta-Hydrolases superfamily protein (A)	ko04075: Plant hormone signal transduction	PREDICTED: probable carboxylesterase 2 [Nelumbo nucifera]	CXE2_ARATH RecName: Full=Probable carboxylesterase 2; AltName: Full=AtCXE2; EC=3.1.1.1;	A0A443PH11_9MAGN SubName: Full=Putative carboxylesterase 2 {ECO:0000313|EMBL:RWR90043.1};	At1g47480	GO:0016787,hydrolase activity; GO:0080030,methyl indole-3-acetate esterase activity; GO:0003674,molecular_function; GO:0003824,catalytic activity; GO:0016788,hydrolase activity, acting on ester bonds; GO:0052689,carboxylic ester hydrolase activity	PF07859.13:alpha/beta hydrolase fold
Cbur06G019820	Gibberellin	Root	108.806	37.9019	44.2367	6.9582	11.2661	9.9791	19.4949	14.4389	15.8293	K14493 gibberellin receptor GID1 [EC:3.-.-.-] | (RefSeq) GID1A; alpha/beta-Hydrolases superfamily protein (A)	ko04075: Plant hormone signal transduction	hypothetical protein CUMW_185200 [Citrus unshiu]	CXE2_ARATH RecName: Full=Probable carboxylesterase 2; AltName: Full=AtCXE2; EC=3.1.1.1;	A0A443PGM4_9MAGN SubName: Full=Tuliposide A-converting enzyme 1, chloroplastic {ECO:0000313|EMBL:RWR89919.1};	At1g47480	GO:0016787,hydrolase activity; GO:0080030,methyl indole-3-acetate esterase activity; GO:0003674,molecular_function; GO:0003824,catalytic activity; GO:0016788,hydrolase activity, acting on ester bonds; GO:0052689,carboxylic ester hydrolase activity	PF07859.13:alpha/beta hydrolase fold
Cbur07G013060	Gibberellin	Leaf	1.3883	7.8974	2.3462	18.5471	22.585	19.3189	15.9888	7.5195	5.3812	K14494 DELLA protein | (RefSeq) RGL2; RGA-like 2 (A)	ko04075: Plant hormone signal transduction	PREDICTED: scarecrow-like protein 8 [Nelumbo nucifera]	SCL8_ARATH RecName: Full=Scarecrow-like protein 8; Short=AtSCL8; AltName: Full=GRAS family protein 30; Short=AtGRAS-30;	A0A3S3NFG0_9MAGN SubName: Full=Scarecrow-like protein 8 {ECO:0000313|EMBL:RWR86577.1};	At5g52510	GO:0005737,cytoplasm; GO:0005634,nucleus; GO:0003700,DNA-binding transcription factor activity; GO:0043565,sequence-specific DNA binding; GO:0006355,regulation of transcription, DNA-templated; GO:0003674,molecular_function; GO:0140110,transcription regulator activity; GO:0003676,nucleic acid binding; GO:0003677,DNA binding; GO:0005488,binding; GO:0097159,organic cyclic compound binding; GO:190136…	PF03514.14:GRAS domain family
Cbur10G008890	Gibberellin	Leaf	1	2.4702	1.0689	19.6403	26.3693	26.5276	9.5779	7.9944	8.8305	K12126 phytochrome-interacting factor 3 | (RefSeq) PIF3; phytochrome interacting factor 3 (A)	ko04075: Plant hormone signal transduction; ko04712: Circadian rhythm - plant	transcription factor BHLH055, partial [Vaccinium corymbosum]	BH063_ARATH RecName: Full=Transcription factor bHLH63; AltName: Full=Basic helix-loop-helix protein 63; Short=AtbHLH63; Short=bHLH 63; AltName: Full=Protein CRYPTOCHROME INTERACTING BASIC-HELIX-LOOP-HELIX 1; AltName: Full=Transcription factor EN 84; AltName: Full=bHLH transcription factor bHLH063;	A0A443NV37_9MAGN SubName: Full=Transcription factor bHLH63-like protein {ECO:0000313|EMBL:RWR82407.1};	At4g34530	GO:0005634,nucleus; GO:0003677,DNA binding; GO:0003700,DNA-binding transcription factor activity; GO:0046983,protein dimerization activity; GO:0009908,flower development; GO:0045824,negative regulation of innate immune response; GO:0009911,positive regulation of flower development; GO:0009637,response to blue light; GO:0006351,transcription, DNA-templated; GO:0003674,molecular_function; GO:000367…	PF00010.26:Helix-loop-helix DNA-binding domain
Cbur10G025060	Gibberellin	Root	116.647	107.692	136.159	29.2856	20.8535	17.7139	56.4911	44.4739	11.6859	K12126 phytochrome-interacting factor 3 | (RefSeq) PIF3; phytochrome interacting factor 3 (A)	ko04075: Plant hormone signal transduction; ko04712: Circadian rhythm - plant	Myc-type [Macleaya cordata]	BH153_ARATH RecName: Full=Transcription factor bHLH153; AltName: Full=BHLH transcription factor alpha; Short=bHLH alpha {ECO:0000312|EMBL:CAE09167.1}; AltName: Full=Basic helix-loop-helix protein 153; Short=AtbHLH153 {ECO:0000303|PubMed:14600211}; Short=bHLH 153; AltName: Full=bHLH transcription factor bHLH153;	A0A3S3NPC8_9MAGN SubName: Full=Transcription factor bHLH113 {ECO:0000313|EMBL:RWR83856.1};	At3g19500	GO:0005634,nucleus; GO:0003700,DNA-binding transcription factor activity; GO:0000981,DNA-binding transcription factor activity, RNA polymerase II-specific; GO:0046983,protein dimerization activity; GO:0000978,RNA polymerase II cis-regulatory region sequence-specific DNA binding; GO:0006357,regulation of transcription by RNA polymerase II; GO:0003674,molecular_function; GO:0140110,transcription re…	PF00010.26:Helix-loop-helix DNA-binding domain
Cbur12G010670	Gibberellin	Root	306.53	381.365	420.831	85.0863	80.9652	42.0105	158.403	158.508	309.01	K14493 gibberellin receptor GID1 [EC:3.-.-.-] | (RefSeq) GID1C; alpha/beta-Hydrolases superfamily protein (A)	ko04075: Plant hormone signal transduction	PREDICTED: gibberellin receptor GID1C-like [Nelumbo nucifera]	GID1C_ARATH RecName: Full=Gibberellin receptor GID1C; EC=3.-.-.-; AltName: Full=AtCXE19; AltName: Full=Carboxylesterase 19; AltName: Full=GID1-like protein 3; AltName: Full=Protein GA INSENSITIVE DWARF 1C; Short=AtGID1C;	A0A443PX32_9MAGN SubName: Full=Gibberellin receptor GID1C-like protein {ECO:0000313|EMBL:RWR95344.1};	At5g27320	GO:0005737,cytoplasm; GO:0005634,nucleus; GO:0010331,gibberellin binding; GO:0016787,hydrolase activity; GO:0048444,floral organ morphogenesis; GO:0048530,fruit morphogenesis; GO:0010476,gibberellin mediated signaling pathway; GO:0010629,negative regulation of gene expression; GO:0009939,positive regulation of gibberellic acid mediated signaling pathway; GO:0010325,raffinose family oligosaccharid…	PF07859.13:alpha/beta hydrolase fold
