# Supplementary material for: Multi-omics analysis of organ-specific hormone distribution and molecular regulatory mechanisms in Cinnamomum burmanni
Source: Front Plant Sci. 2025 Sep 19;16:1662457. doi: 10.3389/fpls.2025.1662457 (PMC12491295; doi:10.3389/fpls.2025.1662457)
Supplement: Supplementary file 2 [file DataSheet2.zip › Supplementary Table 9.xlsx]

## Sheet: Sheet1
Supplementary Table 9. Transcription factor prediction results in Cinnamomum burmanni
Gene ID	Family	Best hit in A.thaliana	Blast e-value	Description for the best hit
Cbur01G019820	GRAS	AT3G54220.1	0	GRAS family protein
Cbur02G000190	GRAS	AT3G13840.1	1e-136	GRAS family protein
Cbur02G013520	bHLH	AT4G37850.1	2e-67	bHLH family protein
Cbur02G026310	bHLH	AT4G00050.1	7e-39	bHLH family protein
Cbur03G007900	bHLH	AT2G20180.1	2e-34	phytochrome interacting factor 3-like 5
Cbur04G005370	GRAS	AT5G41920.1	0	GRAS family protein
Cbur05G003960	GRAS	AT4G37650.1	0	GRAS family protein
Cbur05G008030	bHLH	AT4G36930.1	5e-44	bHLH family protein
Cbur07G013060	GRAS	AT5G52510.1	1e-112	SCARECROW-like 8
Cbur07G017340	bHLH	AT3G26744.1	1e-138	bHLH family protein
Cbur10G008890	bHLH	AT4G34530.1	4e-59	cryptochrome-interacting basic-helix-loop-helix 1
Cbur10G025060	bHLH	AT1G05710.3	9e-52	bHLH family protein
Cbur03G008810	ARF	AT5G37020.1	0	auxin response factor 8
Cbur03G017910	ARF	AT2G33860.1	0	ARF family protein
Cbur04G003980	ARF	AT5G37020.1	0	auxin response factor 8
Cbur10G012060	ARF	AT1G19220.1	0	auxin response factor 19
Cbur10G026020	ARF	AT4G30080.1	0	auxin response factor 16
Cbur11G010450	ARF	AT2G33860.1	0	ARF family protein
Cbur01G029630	ARR-B	AT4G18020.3	1e-130	ARR-B family protein
Cbur01G030160	G2-like	AT1G32240.1	8e-85	G2-like family protein
Cbur01G030480	G2-like	AT5G45580.1	1e-68	G2-like family protein
Cbur03G017710	G2-like	AT2G20570.1	2e-88	GBF's pro-rich region-interacting factor 1
Cbur04G006160	G2-like	AT1G79430.2	3e-89	G2-like family protein
Cbur04G007700	G2-like	AT1G25550.1	1e-87	G2-like family protein
Cbur07G000830	G2-like	AT1G32240.1	9e-68	G2-like family protein
Cbur11G010330	G2-like	AT2G20570.1	5e-93	GBF's pro-rich region-interacting factor 1
Cbur12G017510	G2-like	AT5G16560.1	1e-71	G2-like family protein
